# Supplementary material for: Tracing the Origin and Evolutionary Fate of Recent Gene Retrocopies in Natural Populations of the House Mouse
Source: Mol Biol Evol. 2021 Dec 23;39(2):msab360. doi: 10.1093/molbev/msab360 (PMC8826619; doi:10.1093/molbev/msab360)
Supplement: msab360_Supplementary_Data [file msab360_supplementary_data.zip]

Archive with 5 entries (5 files):
- Supplementary_Materials_Final.docx
- Table S1_Final.xlsx
- Table S2_Final.xlsx
- Table S3_Final.xlsx
- Table S4_Final.xlsx
