# Supplementary material for: Tracing the Origin and Evolutionary Fate of Recent Gene Retrocopies in Natural Populations of the House Mouse
Source: Mol Biol Evol. 2021 Dec 23;39(2):msab360. doi: 10.1093/molbev/msab360 (PMC8826619; doi:10.1093/molbev/msab360)
Supplement: msab360_Supplementary_Data [file msab360_supplementary_data.zip › Table S1_Final.xlsx]

## Sheet: Table S1
Supplementary Table S1 The information of house mouse lineage-specific retroCNV alleles. 1) In case one retroCNV is present in the mm10 reference genome, it is is formated as: Chr(Strand):Start_Pos..End_Pos; The annotation data of gene retrocopies in the mm10 reference genome is based on RetrogeneDB v2. 2) If the insertion sites are derived from discordant paired end alignment, it is formated as:…
Parental Gene		RetroCNV		Fraction of presence in each population									Number of occurrence	Population differentiation index (PDI)	P-value	False discovery rate (FDR)
Ensembl Gene ID	Coordinate	Presence in the mm10 reference genome (RetrogeneDB V2)	Insertion site estimate (discordant alignment to mm10)	Dom_FR_C	Dom_FR_A	Dom_GE	Dom_IR	Mus_AF	Mus_CZ	Mus_KA	Cas_IN	Cas_TA
ENSMUSG00000028402	4(-):81278500..81442815	-	18(+):45587042-45587042	0	0	0	0	0	0	0	0.1	0	1	0.0905263	2.89e-12	5.86e-09
ENSMUSG00000039357	14(+):20694968..20700197	-	1(-):142637719-142637837	0	0	0	0	0	0	0.5	0	0	4	0.478261	1.21e-165	2.45e-162
ENSMUSG00000005682	10(+):128303335..128321358	-	10(-):128511760-128511760	0	0	0	0	0	0	0	0.1	0	1	0.0905263	3.67e-20	7.43e-17
ENSMUSG00000027342	2(-):132249162..132253314	19(+):9283378..9284164 (ENSMUSG00000067608; Pseudogene)	-	0	0.15	0.25	0	0	0	0	0	0	5	0.145495	1.73e-144	3.51e-141
ENSMUSG00000066438	12(+):80692591..80724214	-	9(-):24400385-24400407	0	0	0	0	0	0	0	0.4	0	4	0.373913	1.22e-165	2.47e-162
ENSMUSG00000027099	2(+):74825803..74878431	-	5(+):66519003-66519003	0	0	0.125	0	0	0	0	0	0	1	0.115789	1.31e-80	2.66e-77
ENSMUSG00000069237	13(+):46669522..46678056	-	11(+):92635584-92635712	0	0	0	0	0.333333	0	0	0.1	0.2	7	0.162761	1.25e-158	2.54e-155
ENSMUSG00000028960	4(-):149328416..149426749	-	1(-):173953566-173953566	0	0.05	0	0	0	0	0	0	0	1	0.04	1	1
ENSMUSG00000014867	2(-):26920040..26933928	-	11(-):73079384-73079388	0	0	0	0	0	0	0	0.2	0	2	0.182979	1.51e-163	3.07e-160
ENSMUSG00000025153	11(-):120805846..120824547	-	12(-):69562613-69562613	0	0	0	0	0	0	0	0.1	0	1	0.0905263	3.87e-20	7.83e-17
ENSMUSG00000026755	2(+):39005348..39015877	-	14(-):58462657-58462657	0	0	0	0	0	0	0	0.1	0	1	0.0905263	6e-16	1.22e-12
ENSMUSG00000026174	1(+):74506058..74530842	-	3(+):12743654-12743802	0	0	0	0	0.333333	1	0.625	0	0	15	0.746502	1.65e-165	3.35e-162
ENSMUSG00000028207	4(-):9448069..9669344	-	15(-):31188540-31188569	0	0	0	0.25	0	0	0	0	0	2	0.234043	2.07e-162	4.19e-159
ENSMUSG00000019809	10(-):13523842..13553142	-	4(+):141084332-141084484	0	0	0	0	0.666667	0.25	0.625	0	0	11	0.516578	1.65e-165	3.34e-162
ENSMUSG00000032551	9(-):122945089..122951000	-	6(-):112176905-112177074	0.25	0	0	0.125	0	0	0	0	0	3	0.182796	2.46e-155	4.98e-152
ENSMUSG00000040187	6(+):146796055..146833529	-	17(+):3838560-3838700	0	0	0	0	0	0.25	0	0	0	2	0.234043	7.48e-163	1.52e-159
ENSMUSG00000034127	10(+):115817284..115849893	-	19(+):38466601-38466732	0	0	0	0	0	0	0	0	0.2	4	0.165217	2.92e-157	5.92e-154
ENSMUSG00000025153	11(-):120805846..120824547	-	18(+):24516073-24516315	0	0	0	0	1	1	1	1	0.95	51	0.960261	1.66e-165	3.36e-162
ENSMUSG00000019907	10(+):108162400..108277575	-	17(-):49337922-49337922	0	0	0	0	0	0	0	0.1	0	1	0.0905263	3.87e-20	7.83e-17
ENSMUSG00000037526	14(-):47540894..47568434	-	19(+):47700451-47700553	0	0	0	0	0	0.25	0.125	0	0	3	0.182796	2.08e-153	4.22e-150
ENSMUSG00000003721	1(-):121304353..121332589	-	14(+):115747050-115747201	0	0	0	0.625	0	0	0	0	0	5	0.604396	1.43e-165	2.89e-162
ENSMUSG00000084883	12(-):108206345..108275417	-	13(-):26253660-26253660	0	0	0	0	0	0	0	0.1	0	1	0.0905263	1.6e-14	3.25e-11
ENSMUSG00000030759	7(+):113513834..113571511	-	14(+):94485946-94485946	0	0	0	0	0	0	0	0.1	0	1	0.0905263	2.62e-11	5.31e-08
ENSMUSG00000070319	9(-):20894349..20898623	-	17(+):53961468-53961622	1	0.75	0.375	0	0	0	0	0	0	26	0.703297	1.66e-165	3.36e-162
ENSMUSG00000021645	13(+):100124852..100137690	-	15(+):5079959-5079959	0	0	0	0	0	0	0	0.1	0	1	0.0905263	3.67e-20	7.43e-17
ENSMUSG00000020415	11(-):43420250..43426251	-	9(+):7744108-7744108	0	0	0	0.125	0	0	0	0	0	1	0.115789	2.22e-87	4.49e-84
ENSMUSG00000036202	2(+):52072837..52122383	-	14(-):14114169-14114169	0	0.05	0	0	0	0	0	0	0	1	0.04	1	1
ENSMUSG00000025899	9(+):3335140..3391154	-	5(-):109360638-109360654	0	0	0	0.25	0	0	0	0	0	2	0.234043	1.1e-162	2.23e-159
ENSMUSG00000056383	7(-):41372923..41393379	-	7(-):41479640-41479809	0	0	0	0	0	0	0	0.3	0	3	0.277419	1.37e-165	2.78e-162
ENSMUSG00000032254	9(-):61915905..61946774	-	3(-):74873503-74873579	0	0	0	0	0	0.25	0	0	0.1	4	0.13913	2.64e-138	5.35e-135
ENSMUSG00000044709	7(-):19564946..19577595	-	15(-):94545240-94545364	0	0	0	0	0	0	0	0	0.25	5	0.208791	9.63e-164	1.95e-160
ENSMUSG00000093803	9(-):124422622..124476898	-	4(+):20818502-20818502	0	0	0	0	0.166667	0	0	0	0	1	0.157895	7.49e-164	1.52e-160
ENSMUSG00000031010	X(+):13071498..13173328	-	13(+):21237440-21237622	0	0	0	0.5	0	0	0	0	0	4	0.478261	1.21e-165	2.45e-162
ENSMUSG00000018476	11(-):69398508..69413675	-	6(-):148398454-148398524	0.375	0	0	0.25	0	0	0	0	0	5	0.287912	3.48e-165	7.06e-162
ENSMUSG00000019804	10(+):42502030..42535381	-	7(+):48532900-48532952	0	0	0	0	0	0	0	0.1	0.05	2	0.0553191	1	1
ENSMUSG00000000782	11(-):52252371..52283014	-	X(+):9982270-9982270	0	0	0	0	0	0	0	0.1	0	1	0.0905263	7.57e-12	1.53e-08
ENSMUSG00000046324	19(-):29608214..29648415	-	18(-):84975703-84975703	0	0	0	0.125	0	0	0	0	0	1	0.115789	1.57e-84	3.18e-81
ENSMUSG00000048756	10(-):42181841..42276755	-	9(-):78167979-78167979	0	0.05	0	0	0	0	0	0	0	1	0.04	1	1
ENSMUSG00000041747	13(-):98246845..98262992	-	16(-):58811277-58811438	0	0	0	0	0	0.5	0.25	0.3	0.85	26	0.57011	1.66e-165	3.36e-162
ENSMUSG00000051747	2(-):76703980..76982547	-	15(+):24278173-24278173	0	0	0	0.125	0	0	0	0	0	1	0.115789	3.37e-96	6.82e-93
ENSMUSG00000050608	4(-):139101814..139131113	-	9(-):108408367-108408379	0	0	0	0	0	0	0	0.2	0	2	0.182979	1.51e-163	3.07e-160
ENSMUSG00000020132	10(-):115289863..115315591	-	15(-):20397268-20397356	0	0	0	0	0	0	0	0	0.1	2	0.0808511	0.893636	1
ENSMUSG00000026492	1(-):179528055..179546267	-	12(-):48556191-48556191	0	0	0	0.125	0	0	0	0	0	1	0.115789	6.03e-91	1.22e-87
ENSMUSG00000038485	11(+):97362551..97398542	-	13(-):26023963-26023963	0.125	0	0	0	0	0	0	0	0	1	0.115789	7.31e-92	1.48e-88
ENSMUSG00000054814	5(-):73998453..74068431	-	5(+):115098308-115098308	0	0	0.125	0	0	0	0	0	0	1	0.115789	2.21e-86	4.48e-83
ENSMUSG00000019998	10(+):24149317..24188959	-	8(-):72127303-72127303	0	0.05	0	0	0	0	0	0	0	1	0.04	1	1
ENSMUSG00000027905	3(-):105678270..105687574	-	7(+):110423606-110423607	0	0	0	0	0	0	0	0	0.1	2	0.0808511	0.673306	1
ENSMUSG00000004951	5(+):135887919..135889563	13(-):45078500..45079127 (ENSMUSG00000078915; Pseudogene)	-	0.5	0.8	0.5	0.125	0	0	0	0	0	25	0.563268	1.66e-165	3.36e-162
ENSMUSG00000028291	4(+):34550937..34566908	-	12(+):104694538-104694538	0	0	0	0.125	0	0	0	0	0	1	0.115789	5.66e-87	1.15e-83
ENSMUSG00000054051	14(+):32513521..32580989	-	17(-):91886723-91886723	0	0	0	0.125	0	0	0	0	0	1	0.115789	3.37e-96	6.82e-93
ENSMUSG00000026437	1(-):132112237..132139684	-	11(-):48110833-48110833	0	0	0	0	0	0	0.125	0	0	1	0.115789	8.43e-90	1.71e-86
ENSMUSG00000037415	8(-):105768308..105827350	-	9(-):69708920-69709036	0	0	0	0.25	0	0	0	0	0	2	0.234043	2.79e-162	5.65e-159
ENSMUSG00000031987	8(-):124908587..124949324	-	5(+):87007738-87007738	0	0	0	0	0	0	0	0.1	0	1	0.0905263	2.62e-11	5.31e-08
ENSMUSG00000006586	4(+):13743436..13893649	-	5(+):10515949-10515949	0	0	0	0.125	0	0	0	0	0	1	0.115789	3.37e-96	6.82e-93
ENSMUSG00000071180	13(+):108046424..108049146	-	4(+):34899940-34899940	0	0	0	0	0	0	0	0.1	0	1	0.0905263	6e-16	1.22e-12
ENSMUSG00000026819	2(-):32414487..32451445	-	14(-):88420569-88420721	0	0	0	0	0	0	0	0.1	0.05	2	0.0553191	1	1
ENSMUSG00000034525	13(-):70588689..70637634	-	1(-):182777867-182778031	0	0	0	0	0	0	0	0.1	0.3	7	0.214125	3.2e-165	6.47e-162
ENSMUSG00000024556	18(-):73770040..73815392	-	14(+):96367609-96367609	0	0.05	0	0	0	0	0	0	0	1	0.04	1	1
ENSMUSG00000029050	4(-):155154075..155222592	-	5(-):132135022-132135022	0	0	0	0	0	0	0	0	0.05	1	0.04	1	1
ENSMUSG00000004207	10(+):60277627..60302597	-	11(+):46990222-46990336	0.25	0.05	0	0.375	0	0	0	0	0	6	0.231111	5.85e-165	1.19e-161
ENSMUSG00000009630	8(+):33599625..33619441	-	18(-):7773495-7773522	0	0	0	0	0	0	0.125	0	0.1	3	0.0795699	0.000117326	0.237585
ENSMUSG00000037426	5(+):32863701..32994236	-	14(-):95771257-95771257	0	0	0.125	0	0	0	0	0	0	1	0.115789	9.41e-79	1.91e-75
ENSMUSG00000011884	5(-):114669398..114690984	-	X(-):129635902-129636064	0	0	0	0	0.166667	0.75	0	0	0	7	0.640449	1.6e-165	3.25e-162
ENSMUSG00000004561	14(+):51884842..51893039	-	7(-):69022361-69022469	0.375	0.15	0.25	0	0	0	0	0	0	8	0.192045	6.12e-162	1.24e-158
ENSMUSG00000035941	9(-):85687360..85749334	-	15(+):103297716-103297716	0	0.05	0	0	0	0	0	0	0	1	0.04	1	1
ENSMUSG00000018547	11(-):97715157..97744704	-	3(-):19537070-19537304	0	0	0	0	0	0.5	0.25	0	0	6	0.377778	1.6e-165	3.24e-162
ENSMUSG00000052821	X(-):106574346..106603679	-	2(-):4780319-4780319	0	0	0	0	0	0	0	0.1	0	1	0.0905263	3.87e-20	7.83e-17
ENSMUSG00000070544	2(+):160645888..160722764	-	X(-):13139171-13139324	0	0	0	0	0	0	0	0.4	0.4	12	0.314286	1.67e-165	3.39e-162
ENSMUSG00000002767	17(+):46646229..46650139	-	11(+):17452147-17452253	0	0	0	0	0.333333	0.75	0	0	0	8	0.613636	1.62e-165	3.29e-162
ENSMUSG00000035847	X(-):70343069..70365084	-	18(+):34128736-34128995	0	0	0	0	0.666667	0.5	0.625	0	0	13	0.536608	1.65e-165	3.34e-162
ENSMUSG00000021456	13(-):62836884..62858400	-	4(+):40493365-40493395	0	0	0	0	0	0	0	0.2	0	2	0.182979	2.72e-163	5.52e-160
ENSMUSG00000006676	9(+):108490602..108502337	-	11(-):116079035-116079035	0	0	0	0	0	0	0	0.1	0	1	0.0905263	3.87e-20	7.83e-17
ENSMUSG00000076441	2(+):31470207..31520672	10(+):62071122..62072361 (ENSMUSG00000046687; Pseudogene)	-	0.5	1	1	0.875	0.666667	1	1	0.8	0.65	80	0.223125	1.94e-165	3.92e-162
ENSMUSG00000022197	15(-):12359711..12739924	-	4(-):117792189-117792386	0	0	0	0	0	0	0	0.1	0.2	5	0.134945	5.15e-132	1.04e-128
ENSMUSG00000024140	17(+):86753907..86833410	-	6(+):72446328-72446328	0	0	0	0	0	0.125	0	0	0	1	0.115789	3.59e-90	7.26e-87
ENSMUSG00000091345	9(-):105856078..105960643	-	3(-):147909471-147909471	0	0	0	0	0	0	0	0.1	0	1	0.0905263	6e-16	1.22e-12
ENSMUSG00000062054	12(+):21316392..21323605	-	8(-):95994946-95994946	0	0	0	0	0	0	0	0.1	0	1	0.0905263	9.17e-14	1.86e-10
ENSMUSG00000033953	11(+):17159263..17200375	-	13(-):33695743-33695743	0	0	0	0	0	0	0	0.1	0	1	0.0905263	3.87e-20	7.83e-17
ENSMUSG00000030788	7(-):110800432..110844457	7(-):12085924..12086576 (ENSMUSG00000066807; Pseudogene)	-	0	0	0.375	0	0	0	0.125	0.8	0.55	23	0.468255	1.66e-165	3.36e-162
ENSMUSG00000023923	17(-):50733127..51179349	-	18(+):41975568-41975568	0	0	0	0.125	0	0	0	0	0	1	0.115789	2.22e-87	4.49e-84
ENSMUSG00000028411	4(-):40682382..40703194	-	6(+):117440746-117440802	0	0	0	0	0	0	0	0.3	0	3	0.277419	1.95e-165	3.94e-162
ENSMUSG00000059439	11(+):85353167..85826058	-	12(-):105021576-105021576	0	0	0	0	0	0	0	0.1	0	1	0.0905263	7.57e-12	1.53e-08
ENSMUSG00000044066	11(-):20227037..20249429	-	16(+):63878555-63878555	0	0	0	0	0	0	0	0.1	0	1	0.0905263	3.87e-20	7.83e-17
ENSMUSG00000020029	10(-):95547007..95564167	-	5(+):14723578-14723578	0	0	0	0	0	0	0	0	0.05	1	0.04	1	1
ENSMUSG00000022680	16(-):13833148..13903131	-	11(-):43115825-43115825	0	0	0	0	0	0	0	0.1	0	1	0.0905263	9.17e-14	1.86e-10
ENSMUSG00000026960	2(+):53191726..53219220	-	2(+):53176129-53176129	0	0	0	0.125	0	0	0	0	0	1	0.115789	2.22e-87	4.49e-84
ENSMUSG00000019558	X(+):73673150..73682502	-	5(-):29714470-29714470	0	0	0	0	0	0	0	0.1	0	1	0.0905263	2.62e-11	5.31e-08
ENSMUSG00000034118	5(+):130073326..130135729	-	14(-):34112420-34112420	0	0	0	0	0	0	0	0	0.05	1	0.04	1	1
ENSMUSG00000026005	1(+):66700831..66719805	-	9(+):91847896-91847896	0	0	0	0	0	0	0	0.1	0	1	0.0905263	2.62e-11	5.31e-08
ENSMUSG00000032254	9(-):61915905..61946774	-	3(+):74874131-74874255	0	0	0	0	0	0.125	0	0	0.55	12	0.445238	1.65e-165	3.34e-162
ENSMUSG00000029234	5(+):76183880..76209245	-	1(-):28747148-28747148	0	0.05	0	0	0	0	0	0	0	1	0.04	1	1
ENSMUSG00000027465	2(+):152293828..152313996	-	15(-):38639051-38639178	0	0	0	0	0.166667	0	0.125	0	0	2	0.12766	1.3e-108	2.63e-105
ENSMUSG00000061079	7(+):110061217..110095394	-	9(-):74089925-74090088	0	0	0	0	0.166667	1	0.5	0	0	13	0.747915	1.65e-165	3.34e-162
ENSMUSG00000029062	4(+):155624854..155649938	-	10(+):53498206-53498206	0	0	0	0.125	0	0	0	0	0	1	0.115789	1.51e-89	3.06e-86
ENSMUSG00000068566	7(+):3289080..3300442	-	6(+):39182614-39182614	0	0	0	0	0	0	0	0	0.05	1	0.04	1	1
ENSMUSG00000040268	7(+):130865756..130913312	-	2(+):72337664-72337664	0	0.05	0	0	0	0	0	0	0	1	0.04	1	1
ENSMUSG00000031327	X(+):103356476..103396092	-	16(-):36701414-36701497	0	0	0	0	0	0.375	0.75	0.1	0	10	0.522791	1.64e-165	3.33e-162
ENSMUSG00000019873	10(-):67009189..67096988	-	2(-):19102205-19102205	0	0	0	0	0	0	0	0.1	0	1	0.0905263	7.57e-12	1.53e-08
ENSMUSG00000031343	X(-):72432681..72656848	-	12(-):41003483-41003483	0	0	0	0	0	0	0	0.1	0	1	0.0905263	1.6e-14	3.25e-11
ENSMUSG00000020088	10(+):61680310..61693295	-	15(+):103574360-103574370	0	0	0	0	0	0	0	0.2	0	2	0.182979	7.55e-160	1.53e-156
ENSMUSG00000052446	8(+):71951038..71993792	-	1(-):94380799-94381078	0	0	0	0	0.833333	1	0.875	0	0.1	22	0.79312	1.66e-165	3.36e-162
ENSMUSG00000027285	2(+):120609383..120621560	-	17(+):50270274-50270274	0	0	0.125	0	0	0	0	0	0	1	0.115789	5.06e-93	1.02e-89
ENSMUSG00000060427	8(-):69610857..69625548	-	8(-):69706720-69706720	0	0	0	0.125	0	0	0	0	0	1	0.115789	5.66e-87	1.15e-83
ENSMUSG00000001383	18(+):36793923..36799660	-	6(-):24916198-24916265	0	0	0	0	0	0	0	0	0.1	2	0.0808511	0.581762	1
ENSMUSG00000029120	5(+):36868513..36955078	-	7(-):5163930-5164036	0	0	0	0	0	0	0	0.6	0.15	9	0.393103	1.64e-165	3.32e-162
ENSMUSG00000035203	7(+):5080235..5098178	-	10(+):51839746-51839746	0	0	0	0	0	0	0.125	0	0	1	0.115789	8.43e-90	1.71e-86
ENSMUSG00000107068	7(-):127015051..127021097	-	16(+):64678966-64678966	0	0	0	0	0	0	0	0	0.05	1	0.04	1	1
ENSMUSG00000020134	11(+):21091291..21150323	-	13(+):24121917-24121917	0	0	0	0	0	0	0	0.1	0	1	0.0905263	1.66e-15	3.36e-12
ENSMUSG00000005682	10(+):128303335..128321358	-	8(-):122555735-122555735	0	0	0	0	0	0	0	0.1	0	1	0.0905263	3.67e-20	7.43e-17
ENSMUSG00000048154	15(-):98831669..98871204	-	14(-):119739712-119739712	0	0	0	0	0	0	0	0.1	0	1	0.0905263	6e-16	1.22e-12
ENSMUSG00000034593	9(+):75071015..75223688	-	2(+):12476028-12476495	0	0	0	0	0.5	0.25	0.875	0	0	12	0.630952	1.64e-165	3.32e-162
ENSMUSG00000020271	11(+):32642724..32746816	-	19(+):24909850-24909935	0	0	0	0	0	0	0	0	0.45	9	0.393103	1.64e-165	3.31e-162
ENSMUSG00000050608	4(-):139101814..139131113	-	17(-):22656131-22656537	0	0	0	0	0.166667	1	1	0	0.45	26	0.694945	1.66e-165	3.36e-162
ENSMUSG00000006392	4(+):118409337..118415782	-	5(-):13813322-13813322	0	0	0	0	0	0	0	0.1	0	1	0.0905263	1.66e-15	3.36e-12
ENSMUSG00000056214	18(+):80046895..80119640	-	7(-):64395470-64395506	0	0	0	0	0.333333	0	0	0	0	2	0.319149	8.19e-167	1.66e-163
ENSMUSG00000029458	5(+):121660563..121687256	-	1(+):128616568-128616712	0.625	0.6	0.125	0	0	0	0	0	0	18	0.483761	1.66e-165	3.36e-162
ENSMUSG00000019738	7(+):30231948..30233390	-	14(-):32125719-32125917	0	0	0	0	0.333333	0.625	0.75	0	0	13	0.581094	1.65e-165	3.34e-162
ENSMUSG00000029458	5(+):121660563..121687256	-	3(-):97054009-97054009	0	0	0	0	0	0	0	0.1	0	1	0.0905263	2.62e-11	5.31e-08
ENSMUSG00000050435	X(+):114905012..114905941	-	18(+):49684648-49684772	0	0	0	0	0.166667	0.875	0.5	0	0.15	15	0.505514	1.65e-165	3.35e-162
ENSMUSG00000027882	3(-):108793176..108840526	-	19(-):9558124-9558124	0	0	0	0.125	0	0	0	0	0	1	0.115789	5.66e-87	1.15e-83
ENSMUSG00000029657	5(-):149614287..149636376	-	13(-):13912618-13912795	0	0	0	0	1	0.25	0.75	0	0	14	0.749129	1.65e-165	3.34e-162
ENSMUSG00000062170	X(+):68761839..68804567	-	11(+):93981448-93981600	0	0	0	0	0	0	0	0	0.95	19	0.937662	1.65e-165	3.35e-162
ENSMUSG00000034931	11(+):101732919..101767358	-	5(+):65954403-65954602	0	0	0	0	0.5	0.5	0	0	0	7	0.460674	1.61e-165	3.25e-162
ENSMUSG00000063550	7(-):102119398..102210176	-	13(+):49386535-49386595	0.125	0.05	0	0.125	0	0	0	0	0	3	0.0709677	1	1
ENSMUSG00000035394	18(+):74283090..74359986	-	7(-):66301857-66301857	0	0	0	0	0	0	0	0.1	0	1	0.0905263	3.87e-20	7.83e-17
ENSMUSG00000030691	7(+):101092863..101284405	-	3(+):97638180-97638252	0.25	0	0	0	0	0	0	0	0	2	0.234043	1.82e-163	3.68e-160
ENSMUSG00000037503	1(-):34813219..34843065	-	11(+):91510547-91510547	0	0	0	0	0	0	0	0.1	0	1	0.0905263	3.87e-20	7.83e-17
ENSMUSG00000024181	17(+):26123520..26126613	-	5(+):30547983-30548109	0	0	0	0	0	0	0	0.1	0.7	15	0.597037	1.65e-165	3.35e-162
ENSMUSG00000030965	7(+):132859225..132885111	-	11(-):71597440-71597440	0	0	0.125	0	0	0	0	0	0	1	0.115789	1.73e-84	3.51e-81
ENSMUSG00000041740	5(-):115241412..115272898	-	2(+):114537427-114537455	0	0	0	0	0	0	0	0.2	0	2	0.182979	4.17e-163	8.45e-160
ENSMUSG00000002496	17(-):24595937..24632629	-	13(+):93799711-93799832	0	0	0	0	0	0	0	0.7	0.65	20	0.58	1.66e-165	3.35e-162
ENSMUSG00000003528	16(-):17925211..17928219	-	15(-):22461032-22461032	0	0	0	0	0	0	0	0.1	0	1	0.0905263	1.66e-15	3.36e-12
ENSMUSG00000024259	18(-):31580168..31609902	-	9(-):73343278-73343278	0	0	0	0	0	0	0	0.1	0	1	0.0905263	2.89e-12	5.86e-09
ENSMUSG00000052456	8(-):85017931..85025281	-	17(+):56227774-56227886	0	0	0	0	0	0	0	0.4	0	4	0.373913	1.76e-165	3.57e-162
ENSMUSG00000029642	5(+):147077050..147111597	-	4(+):34354205-34354205	0	0	0.125	0	0	0	0	0	0	1	0.115789	6.82e-83	1.38e-79
ENSMUSG00000002767	17(+):46646229..46650139	-	9(-):9577922-9578002	0	0	0	0	0	0	0	0.7	0	7	0.676404	1.6e-165	3.25e-162
ENSMUSG00000032437	9(-):115242581..115310421	-	4(+):133699075-133699075	0	0	0	0	0	0	0	0.1	0	1	0.0905263	1.66e-15	3.36e-12
ENSMUSG00000042557	9(+):57072040..57128366	-	2(-):165943963-165943963	0.125	0	0	0	0	0	0	0	0	1	0.115789	1.02e-83	2.07e-80
ENSMUSG00000022404	15(-):81318921..81360765	-	1(-):148641009-148641009	0	0	0	0	0	0	0	0.1	0	1	0.0905263	1.66e-15	3.36e-12
ENSMUSG00000020022	10(+):94198955..94221443	5(+):130188394..130188793 (ENSMUSG00000080893; Pseudogene; Intron of ENSMUSG00000025340)	-	0.875	1	0.875	0.875	0	0.375	0	0.1	0	45	0.774118	1.66e-165	3.36e-162
ENSMUSG00000063550	7(-):102119398..102210176	-	1(-):107352650-107352694	0	0.05	0	0.125	0	0	0	0	0	2	0.0680851	1	1
ENSMUSG00000047388	8(+):116943393..116960445	-	4(+):15363542-15363542	0	0	0	0	0.166667	0	0	0	0	1	0.157895	7.49e-164	1.52e-160
ENSMUSG00000051579	X(-):136168984..136172342	-	2(+):164560713-164560713	0	0	0	0.125	0	0	0	0	0	1	0.115789	5.66e-87	1.15e-83
ENSMUSG00000021065	12(+):77238104..77476338	-	10(-):52031992-52032177	0	0.45	0	0	0.833333	0.625	0.5	0.1	0.5	34	0.291461	1.67e-165	3.37e-162
ENSMUSG00000028601	4(+):108165437..108179308	-	8(-):116267437-116267587	0	0	0	0	0	0.375	0	0	0	3	0.354839	1.38e-165	2.79e-162
ENSMUSG00000025332	X(+):152233020..152274535	-	11(+):4864852-4864884	0	0	0	0	0	0	0	0	0.35	7	0.298876	1.69e-165	3.41e-162
ENSMUSG00000054453	X(+):9885622..9994543	-	17(-):35895608-35895608	0	0	0	0.125	0	0	0	0	0	1	0.115789	5.66e-87	1.15e-83
ENSMUSG00000029636	5(+):146384985..146473615	-	8(+):64998658-64998658	0	0.05	0	0	0	0	0	0	0	1	0.04	1	1
ENSMUSG00000026960	2(+):53191726..53219220	-	13(+):24738520-24738520	0	0	0	0.125	0	0	0	0	0	1	0.115789	5.66e-87	1.15e-83
ENSMUSG00000008393	16(-):8658587..8672153	3(-):34005016..34005463 (ENSMUSG00000044434; Pseudogene)	-	0.25	0.9	0.5	0.75	0	0	0	0.2	0.05	33	0.568254	1.66e-165	3.37e-162
ENSMUSG00000020978	12(+):69296681..69310687	-	X(+):75215168-75215299	0	0	0	0	0.5	0.875	1	0	0	18	0.837607	1.66e-165	3.35e-162
ENSMUSG00000048277	11(+):117809668..117814283	-	12(+):80624709-80624709	0	0	0	0.125	0	0	0	0	0	1	0.115789	1.57e-84	3.18e-81
ENSMUSG00000020255	10(+):83360221..83488505	-	X(-):47300642-47300642	0	0	0	0	0	0	0.125	0	0	1	0.115789	3.93e-89	7.95e-86
ENSMUSG00000024493	18(-):42202350..42262122	-	1(+):48433669-48433835	0	0	0	0	0	0	0	0.2	0	2	0.182979	3.57e-163	7.23e-160
ENSMUSG00000050608	4(-):139101814..139131113	-	11(+):55483891-55483891	0	0	0	0	0	0	0	0.1	0	1	0.0905263	2.89e-12	5.86e-09
ENSMUSG00000031397	X(+):74177259..74208500	-	5(-):3559739-3559866	0.625	0.25	0	0.25	0	0	0	0	0	12	0.321429	1.65e-165	3.34e-162
ENSMUSG00000060166	16(-):18220754..18235136	-	4(-):152075209-152075209	0	0	0	0	0	0	0	0.1	0	1	0.0905263	9.17e-14	1.86e-10
ENSMUSG00000025224	19(+):46152509..46286510	-	11(+):85467206-85467206	0	0	0	0	0	0	0	0.1	0	1	0.0905263	2.89e-12	5.86e-09
ENSMUSG00000027180	2(+):104027721..104063240	-	7(+):51724032-51724200	0	0	0	0	0	0	0	0.3	0.25	8	0.202273	3.05e-164	6.18e-161
ENSMUSG00000055024	15(+):81585351..81652077	-	7(+):44646617-44646651	0	0	0	0	0	0.125	0.375	0	0	4	0.282609	1.19e-164	2.41e-161
ENSMUSG00000032348	9(+):78182774..78209349	-	15(-):28242406-28242406	0	0	0	0.125	0	0	0	0	0	1	0.115789	6.03e-91	1.22e-87
ENSMUSG00000024206	17(-):56775897..56831008	-	2(+):88684850-88684850	0	0	0.125	0	0	0	0	0	0	1	0.115789	1.73e-84	3.51e-81
ENSMUSG00000021286	12(+):111814170..111828388	-	3(+):112172936-112172936	0	0	0	0	0	0	0	0.1	0	1	0.0905263	7.57e-12	1.53e-08
ENSMUSG00000036202	2(+):52072837..52122383	-	14(-):14115219-14115219	0	0.05	0	0	0	0	0	0	0	1	0.04	1	1
ENSMUSG00000020680	11(+):83473086..83506743	-	6(-):15671867-15671867	0	0	0	0	0	0	0	0.1	0	1	0.0905263	9.17e-14	1.86e-10
ENSMUSG00000000552	15(-):103313895..103340086	-	4(-):85970807-85970807	0	0	0	0.125	0	0	0	0	0	1	0.115789	6.03e-91	1.22e-87
ENSMUSG00000003438	7(-):28305516..28312072	-	15(+):44993609-44993609	0	0	0	0	0	0	0	0.1	0	1	0.0905263	9.17e-14	1.86e-10
ENSMUSG00000037119	15(+):58415468..58457801	-	11(+):55801799-55801985	0	0	0	0	0	0	0	0.1	0.2	5	0.134945	1.42e-136	2.87e-133
ENSMUSG00000029313	5(+):103692374..103855322	-	9(+):81385721-81385912	0	0	0	0	0.333333	0.125	0.125	0	0	4	0.195652	4.96e-162	1.01e-158
ENSMUSG00000043241	2(+):5951469..6056703	-	8(-):93834906-93835042	0.875	0.1	0.125	0	0	0	0	0	0	10	0.603721	1.64e-165	3.32e-162
ENSMUSG00000038290	11(+):74925823..75164448	-	15(-):53324112-53324144	0	0	0	0	0	0	0	0.4	0	4	0.373913	1.82e-165	3.69e-162
ENSMUSG00000030303	6(+):148047259..148182758	-	18(+):61538042-61538042	0	0	0	0.125	0	0	0	0	0	1	0.115789	4.56e-94	9.24e-91
ENSMUSG00000041408	14(+):34673928..34747983	-	2(+):34774383-34774398	0	0	0	0	0	0	0	0.2	0	2	0.182979	5.62e-158	1.14e-154
ENSMUSG00000024259	18(-):31580168..31609902	-	5(+):90084381-90084381	0	0	0	0	0	0	0.125	0	0	1	0.115789	8.43e-90	1.71e-86
ENSMUSG00000030245	6(+):142387221..142403858	-	16(-):51778350-51778350	0	0	0	0	0	0	0	0.1	0	1	0.0905263	6e-16	1.22e-12
ENSMUSG00000030451	7(+):56050196..56231800	-	6(-):29242617-29242663	0	0	0	0	0	0	0	0.2	0	2	0.182979	2.72e-163	5.52e-160
ENSMUSG00000041229	X(+):151520672..151633859	-	3(-):86250648-86250698	0	0	0	0	0	0	0	0	0.2	4	0.165217	2.54e-150	5.14e-147
ENSMUSG00000039164	2(+):32450457..32456953	-	13(-):64714331-64714384	0	0	0.25	0.25	0	0	0	0	0	4	0.217391	1.44e-164	2.91e-161
ENSMUSG00000071451	13(+):34162964..34178172	-	12(+):73069094-73069094	0	0	0.125	0	0	0	0	0	0	1	0.115789	1.31e-80	2.66e-77
ENSMUSG00000047459	2(+):155236533..155250277	-	1(-):117067247-117067247	0	0	0	0	0	0	0	0.1	0	1	0.0905263	2.89e-12	5.86e-09
ENSMUSG00000062762	9(-):36779159..36797393	-	9(-):114344281-114344285	0	0	0	0	0	0	0	0.2	0	2	0.182979	8.4e-162	1.7e-158
ENSMUSG00000000384	11(-):6615598..6626067	-	12(-):85161616-85161653	0	0	0	0	0	0	0	0.2	0	2	0.182979	4.58e-163	9.27e-160
ENSMUSG00000028330	4(+):46138613..46172403	-	8(+):13229900-13229900	0.125	0	0	0	0	0	0	0	0	1	0.115789	5.86e-83	1.19e-79
ENSMUSG00000018672	11(+):96849870..96861203	-	1(+):90874411-90874491	0	0.2	0.25	0	0	0	0	0	0	6	0.164444	1.91e-153	3.87e-150
ENSMUSG00000105103	3(-):116641902..116681260	-	3(-):116687085-116687218	0	0	0	0	0.5	0.375	0.875	0	0.25	18	0.452991	1.65e-165	3.35e-162
ENSMUSG00000009569	16(+):13256481..13417529	-	14(+):86906704-86906704	0	0	0	0	0	0	0	0.1	0	1	0.0905263	3.67e-20	7.43e-17
ENSMUSG00000009073	11(-):4765845..4849536	-	13(+):113135931-113135991	0	0.1	0	0	0	0	0	0	0	2	0.0808511	0.875018	1
ENSMUSG00000078964	8(-):93056728..93080017	-	1(-):68537846-68537932	0	0	0	0	0.166667	0	0.625	0	0	6	0.518519	1.6e-165	3.24e-162
ENSMUSG00000073658	1(-):65080219..65082288	-	8(+):46859186-46859186	0	0	0	0	0	0	0	0.1	0	1	0.0905263	3.67e-20	7.43e-17
ENSMUSG00000019907	10(+):108162400..108277575	-	14(+):71609772-71609977	0	0	0	0	0	0	0	0	0.35	7	0.298876	1.61e-165	3.26e-162
ENSMUSG00000052446	8(+):71951038..71993792	-	8(-):96014578-96014753	0	0	0	0	0.166667	0.875	0.125	0	0	9	0.683269	1.64e-165	3.32e-162
ENSMUSG00000024091	17(-):65580056..65613555	-	2(-):129519025-129519145	0.25	0.15	0	0	0	0	0	0	0	5	0.145495	3.98e-143	8.06e-140
ENSMUSG00000040370	6(+):145211134..145216939	-	9(-):93170616-93170616	0	0	0	0	0	0	0	0.1	0	1	0.0905263	6e-16	1.22e-12
ENSMUSG00000029467	5(-):122453513..122502225	-	6(-):120710358-120710358	0	0	0	0	0	0	0	0.1	0	1	0.0905263	2.89e-12	5.86e-09
ENSMUSG00000001016	3(+):90476126..90488379	-	14(-):8410074-8410074	0	0	0	0	0	0	0	0.1	0	1	0.0905263	2.62e-11	5.31e-08
ENSMUSG00000035173	19(-):56787481..56822190	-	13(-):81274524-81274525	0	0	0	0.25	0	0	0	0	0	2	0.234043	3.63e-162	7.36e-159
ENSMUSG00000063785	X(+):48256862..48282453	-	8(-):94133136-94133289	0.625	0.3	0.125	0.75	0	0	0	0	0	18	0.422222	1.65e-165	3.35e-162
ENSMUSG00000023852	17(+):15704967..17394898	-	2(-):163074614-163074614	0	0	0	0	0	0	0	0.1	0	1	0.0905263	9.3e-12	1.88e-08
ENSMUSG00000025234	9(-):59388258..59486618	-	5(+):38919826-38919826	0	0	0	0	0	0	0	0.1	0	1	0.0905263	7.57e-12	1.53e-08
ENSMUSG00000032570	9(-):105403539..105527319	-	1(-):42916723-42916732	0	0	0	0	0	0.25	0	0	0	2	0.234043	9.03e-163	1.83e-159
ENSMUSG00000045216	1(+):36068400..36106446	-	19(-):13495377-13495442	0	0	0	0	0	0.25	0	0	0	2	0.234043	1.42e-162	2.87e-159
ENSMUSG00000025651	9(+):108936633..108949623	-	10(+):6333288-6333406	0	0	0	0	0.5	0	0.5	0	0	7	0.460674	1.61e-165	3.26e-162
ENSMUSG00000021189	12(-):101918901..101958246	-	1(-):66084601-66084861	1	0.75	0.75	0	0	0	0	0	0	29	0.740607	1.66e-165	3.36e-162
ENSMUSG00000042446	4(-):126861939..126968135	-	X(-):71726827-71726827	0	0	0	0.125	0	0	0	0	0	1	0.115789	5.66e-87	1.15e-83
ENSMUSG00000026480	1(+):152800194..152836991	13(-):111882597..111883710 (ENSMUSG00000082433; Pseudogene)	-	0.5	1	1	0.875	0	1	1	1	0.1	67	0.769017	1.66e-165	3.36e-162
ENSMUSG00000042502	7(-):127191660..127196050	-	3(+):96908687-96908758	0	0	0	0	0	0	0	0.5	0.05	6	0.386667	1.61e-165	3.25e-162
ENSMUSG00000105103	3(-):116641902..116681260	-	5(-):47553632-47553758	0	0	0	0	0.333333	0.375	1	0	0.1	15	0.60428	1.65e-165	3.35e-162
ENSMUSG00000073468	17(+):8311102..8396852	11(-):46051814..46052294 (ENSMUSG00000069899; Protein-coding)	-	0.25	0.35	0.125	0.25	0	0	0	0	0	12	0.197619	7.73e-164	1.57e-160
ENSMUSG00000032077	9(+):46283008..46299110	-	11(-):15370955-15370972	0	0	0	0	0	0	0	0.2	0	2	0.182979	8.81e-161	1.78e-157
ENSMUSG00000002345	8(+):70139499..70167488	-	18(+):74456057-74456057	0	0	0	0	0	0	0	0.1	0	1	0.0905263	2.62e-11	5.31e-08
ENSMUSG00000020091	10(-):61432497..61452669	-	5(+):67903652-67903652	0	0	0	0	0	0	0.125	0	0	1	0.115789	8.43e-90	1.71e-86
ENSMUSG00000029403	5(-):92006074..92043883	-	9(+):108502138-108502253	0	0	0	0	0	0	0	0.1	0.05	2	0.0553191	1	1
ENSMUSG00000018428	11(-):88830792..88864586	-	8(-):85037931-85037931	0	0	0	0	0	0	0	0.1	0	1	0.0905263	2.62e-11	5.31e-08
ENSMUSG00000057101	7(+):24081924..24107713	-	14(-):31688265-31688282	0.25	0	0	0	0	0	0	0	0	2	0.234043	7.94e-162	1.61e-158
ENSMUSG00000045098	19(+):3767421..3818303	-	8(-):124988936-124989018	0	0	0	0	0.333333	0	0	0	0	2	0.319149	1.61e-166	3.26e-163
ENSMUSG00000057788	8(-):70292866..70302489	-	3(+):59105003-59105003	0	0	0	0	0	0	0	0.1	0	1	0.0905263	2.62e-11	5.31e-08
ENSMUSG00000022105	14(-):73183673..73325822	-	11(+):23564397-23564624	0	0	0	0	0	0	0	0.1	0.55	12	0.442857	1.65e-165	3.34e-162
ENSMUSG00000052337	6(+):71831331..71877388	-	13(-):19288232-19288271	0	0	0	0	0	0	0	0.2	0.05	3	0.122581	1.19e-92	2.41e-89
ENSMUSG00000041571	7(-):15917208..15922402	-	11(+):80276469-80276493	0	0	0	0	0	0.375	0	0	0	3	0.354839	1.28e-165	2.59e-162
ENSMUSG00000014859	8(+):105297663..105305370	-	16(+):77498083-77498083	0	0	0	0.125	0	0	0	0	0	1	0.115789	2.22e-87	4.49e-84
ENSMUSG00000027189	2(-):102300119..102407828	-	19(-):50972733-50972733	0	0	0	0	0	0	0	0.1	0	1	0.0905263	2.62e-11	5.31e-08
ENSMUSG00000020134	11(+):21091291..21150323	-	13(+):24141723-24141723	0	0	0	0	0	0	0	0.1	0	1	0.0905263	1.66e-15	3.36e-12
ENSMUSG00000029534	6(+):17692933..17943025	-	15(+):45595396-45595396	0	0	0	0	0	0	0	0.1	0	1	0.0905263	9.3e-12	1.88e-08
ENSMUSG00000069495	2(+):49451486..49551948	-	18(+):6884514-6884514	0	0	0.125	0	0	0	0	0	0	1	0.115789	9.41e-79	1.91e-75
ENSMUSG00000020532	11(+):84129672..84401651	-	11(+):84122190-84122190	0	0	0	0	0.166667	0	0	0	0	1	0.157895	1.07e-162	2.16e-159
ENSMUSG00000028437	4(+):41348996..41390525	-	X(+):111370986-111370986	0	0	0.125	0	0	0	0	0	0	1	0.115789	2.21e-86	4.48e-83
ENSMUSG00000037119	15(+):58415468..58457801	-	9(+):92283075-92283217	0	0.15	0.125	0	0	0	0	0	0	4	0.106522	9.22e-69	1.87e-65
ENSMUSG00000038467	2(+):154651705..154694785	-	4(-):101874782-101874883	0	0	0	0.75	0	0	0	0	0.05	7	0.622472	1.59e-165	3.22e-162
ENSMUSG00000026960	2(+):53191726..53219220	-	10(-):27912367-27912367	0	0	0	0.125	0	0	0	0	0	1	0.115789	4.03e-88	8.17e-85
ENSMUSG00000036966	15(-):102116528..102136234	-	9(-):16829176-16829200	0	0	0	0	0	0	0	0.2	0	2	0.182979	6.58e-162	1.33e-158
ENSMUSG00000059495	9(-):42963842..43107239	-	3(-):28218182-28218182	0	0	0	0	0.166667	0	0	0	0	1	0.157895	1.07e-162	2.16e-159
ENSMUSG00000036180	8(-):69907076..69996384	-	10(-):76050828-76050839	0	0	0	0	0	0	0	0.1	0.05	2	0.0553191	1	1
ENSMUSG00000033991	13(+):76098734..76187983	-	5(+):122639140-122639140	0	0	0	0.125	0	0	0	0	0	1	0.115789	5.66e-87	1.15e-83
ENSMUSG00000000826	2(+):181520485..181555133	-	X(-):79816918-79817084	0.25	0.65	0	0	0	0	0	0	0	15	0.521975	1.65e-165	3.35e-162
ENSMUSG00000025264	X(-):151087094..151096543	-	3(+):56312246-56312246	0	0	0	0	0	0	0	0.1	0	1	0.0905263	2.62e-11	5.31e-08
ENSMUSG00000061136	2(-):53134704..53191284	-	3(-):146300936-146301005	0	0	0	0.375	0	0	0	0	0	3	0.354839	9.51e-166	1.93e-162
ENSMUSG00000041028	14(-):37120444..37135322	-	15(-):59114249-59114264	0	0	0	0	0	0	0	0.2	0	2	0.182979	1.39e-158	2.82e-155
ENSMUSG00000079557	17(-):33685692..33718670	-	15(+):81567579-81567579	0	0	0	0	0	0	0	0.1	0	1	0.0905263	2.62e-11	5.31e-08
ENSMUSG00000066900	5(-):117091680..117116113	-	13(+):76191808-76191808	0	0	0	0	0	0	0	0.1	0	1	0.0905263	2.62e-11	5.31e-08
ENSMUSG00000029686	6(+):47453398..47526139	-	6(-):80724303-80724456	0	0	0	0.375	0	0	0	0	0	3	0.354839	1.9e-165	3.85e-162
ENSMUSG00000020064	10(+):63243797..63317881	-	5(-):18457348-18457548	0	0	0	0	0	0	0	0	0.1	2	0.0808511	0.533882	1
ENSMUSG00000024672	19(-):11321039..11336146	-	14(+):38174093-38174093	0	0.05	0	0	0	0	0	0	0	1	0.04	1	1
ENSMUSG00000047388	8(+):116943393..116960445	-	16(-):85361953-85362047	0	0	0	0	0.333333	0	0.625	0	0	7	0.505618	1.61e-165	3.27e-162
ENSMUSG00000025326	7(+):59228750..59311536	-	11(-):91055909-91055915	0	0	0	0	0	0	0.25	0	0	2	0.234043	5.18e-163	1.05e-159
ENSMUSG00000014606	11(-):70644196..70647479	-	11(-):70649564-70649572	0	0	0	0	0	0	0	0.2	0	2	0.182979	5.28e-159	1.07e-155
ENSMUSG00000032062	9(-):50739691..50746536	-	7(-):71706619-71706619	0	0	0	0	0	0	0	0.1	0	1	0.0905263	3.67e-20	7.43e-17
ENSMUSG00000039745	7(+):49759115..49773975	-	3(+):54173600-54173600	0	0	0	0	0.166667	0	0	0	0	1	0.157895	1.07e-162	2.16e-159
ENSMUSG00000022378	15(-):63929097..64060448	-	1(-):75269546-75269546	0	0	0	0	0	0	0	0.1	0	1	0.0905263	1.6e-14	3.25e-11
ENSMUSG00000041571	7(-):15917208..15922402	-	4(-):98729547-98729547	0	0	0	0	0	0	0	0.1	0	1	0.0905263	3.87e-20	7.83e-17
ENSMUSG00000036197	15(-):93239742..93275161	4(+):11400312..11401321 (ENSMUSG00000081884; Pseudogene)	-	0.375	0.95	0.875	1	0.333333	1	1	1	0.7	79	0.339985	1.66e-165	3.35e-162
ENSMUSG00000025081	19(+):56826209..56870012	-	14(+):75838176-75838176	0	0.05	0	0	0	0	0	0	0	1	0.04	1	1
ENSMUSG00000021279	12(-):111292972..111377718	-	17(-):70958906-70958906	0	0	0	0	0	0	0	0	0.05	1	0.04	1	1
ENSMUSG00000032905	18(-):46732417..46741579	-	7(+):131842095-131842165	0	0	0	0	0.333333	0	0	0	0.05	3	0.214337	1.14e-164	2.3e-161
ENSMUSG00000033004	14(-):103113411..103346814	-	17(+):84858086-84858125	0	0	0	0	0	0	0	0.2	0	2	0.182979	6.59e-160	1.33e-156
ENSMUSG00000023156	14(+):8080367..8091834	-	3(-):115966008-115966008	0	0	0	0	0	0	0	0.1	0	1	0.0905263	1.66e-15	3.36e-12
ENSMUSG00000022130	14(-):118111911..118132765	-	4(+):59797347-59797347	0	0	0	0	0	0	0	0.1	0	1	0.0905263	6e-16	1.22e-12
ENSMUSG00000070000	8(-):71708387..71725716	-	6(-):53076485-53076485	0	0	0	0.125	0	0	0	0	0	1	0.115789	2.22e-87	4.49e-84
ENSMUSG00000036779	8(+):88199213..88259722	-	13(-):85436045-85436164	0	0	0	0	0.333333	0	0.75	0.5	0.05	14	0.474564	1.65e-165	3.34e-162
ENSMUSG00000027490	2(-):154559407..154569892	-	1(-):103225308-103225308	0	0	0	0	0	0	0	0.1	0	1	0.0905263	2.89e-12	5.86e-09
ENSMUSG00000026915	2(-):37483228..37703859	-	17(-):67664124-67664124	0	0	0	0.125	0	0	0	0	0	1	0.115789	2.22e-87	4.49e-84
ENSMUSG00000042870	8(+):75033705..75070121	6(+):128644912..128646391 (ENSMUSG00000037827; Pseudogene)	-	0	0.05	0	0	0	0	0	0	0	1	0.04	1	1
ENSMUSG00000014177	11(+):62879455..62916780	-	19(+):53160454-53160483	0	0	0	0	0	0	0	0.3	0	3	0.277419	1.37e-165	2.78e-162
ENSMUSG00000030592	7(-):29003344..29125179	-	11(+):26349913-26349913	0	0	0	0	0	0	0	0.1	0	1	0.0905263	9.17e-14	1.86e-10
ENSMUSG00000016308	X(+):36873900..36884222	-	1(+):149125726-149125815	0.625	0	0	0.125	0	0	0	0	0	6	0.511111	1.6e-165	3.24e-162
ENSMUSG00000001089	4(+):136469761..136554780	-	5(+):116015775-116015775	0	0	0	0.125	0	0	0	0	0	1	0.115789	4.03e-88	8.17e-85
ENSMUSG00000028959	5(-):24438440..24445287	-	1(-):180008723-180008743	0	0	0	0	0.166667	0.25	0	0	0.05	4	0.143478	2.52e-146	5.11e-143
ENSMUSG00000035365	10(-):88091432..88146941	-	17(-):76276775-76276775	0	0	0	0	0.166667	0	0	0	0	1	0.157895	1.63e-161	3.29e-158
ENSMUSG00000021690	13(-):93430097..93499808	-	6(+):34301697-34301697	0	0.05	0	0	0	0	0	0	0	1	0.04	1	1
ENSMUSG00000015837	11(-):50199366..50210827	-	14(+):37329529-37329529	0	0	0	0.125	0	0	0	0	0	1	0.115789	4.03e-88	8.17e-85
ENSMUSG00000029594	5(+):120116465..120198981	-	X(-):107021609-107021609	0	0	0	0	0	0	0	0.1	0	1	0.0905263	3.87e-20	7.83e-17
ENSMUSG00000028608	4(+):107889813..107899384	-	12(-):106886782-106886826	0	0	0	0	0	0	0	0.1	0.1	3	0.0709677	1	1
ENSMUSG00000023068	10(+):52417547..52440192	-	13(-):38941483-38941484	0	0	0	0	0	0	0	0.2	0	2	0.182979	5.23e-160	1.06e-156
ENSMUSG00000001440	11(-):97159714..97187881	-	14(+):34737585-34737585	0	0	0	0.125	0	0	0	0	0	1	0.115789	6.03e-91	1.22e-87
ENSMUSG00000043067	9(-):24411776..24503140	-	9(-):101345762-101345946	0.25	0	0	0.125	0	0	0	0	0	3	0.182796	1.88e-156	3.8e-153
ENSMUSG00000035105	12(-):54178981..54203860	-	11(-):10895263-10895447	0.25	0.45	0	0	0	0	0	0	0	11	0.337754	1.64e-165	3.33e-162
ENSMUSG00000040594	11(-):33211795..33513746	-	3(-):24493284-24493284	0	0	0	0.125	0	0	0	0	0	1	0.115789	6.03e-91	1.22e-87
ENSMUSG00000047388	8(+):116943393..116960445	-	7(-):26746591-26746591	0	0	0	0	0	0	0	0.1	0	1	0.0905263	3.67e-20	7.43e-17
ENSMUSG00000035941	9(-):85687360..85749334	-	4(-):40231936-40231936	0	0	0	0	0	0	0	0.1	0	1	0.0905263	2.62e-11	5.31e-08
ENSMUSG00000019899	10(-):26980036..27619758	-	14(+):43669136-43669136	0	0	0.125	0	0	0	0	0	0	1	0.115789	5.06e-93	1.02e-89
ENSMUSG00000050917	7(+):144847367..144865243	-	12(+):98229264-98229474	0	0	0	0	0.5	1	1	0	0	19	0.901572	1.66e-165	3.35e-162
ENSMUSG00000039693	4(+):48539935..48561919	-	X(-):150517542-150517542	0	0	0	0	0	0	0	0.1	0	1	0.0905263	2.62e-11	5.31e-08
ENSMUSG00000052217	7(-):103841637..103843164	-	2(+):22359892-22359964	0	0	0	0	0.333333	0.125	0	0	0	3	0.240143	8.66e-165	1.75e-161
ENSMUSG00000048701	10(+):70097121..70193200	-	14(-):8942721-8942721	0.125	0	0	0	0	0	0	0	0	1	0.115789	2.52e-86	5.11e-83
ENSMUSG00000033436	X(-):134804145..134809221	-	3(+):111898051-111898051	0	0	0	0.125	0	0	0	0	0	1	0.115789	1.57e-84	3.18e-81
ENSMUSG00000001924	X(+):20658326..20683179	-	13(+):36904179-36904191	0	0	0	0.25	0	0	0	0	0	2	0.234043	2.91e-163	5.9e-160
ENSMUSG00000025153	11(-):120805846..120824547	-	8(-):80713333-80713440	0	0	0	0	0	0	0	0.3	0.25	8	0.202273	2.67e-164	5.41e-161
ENSMUSG00000049971	5(+):127632262..127709374	-	3(-):12681192-12681251	0	0	0	0	0	0	0	0.2	0	2	0.182979	7.47e-154	1.51e-150
ENSMUSG00000018547	11(-):97715157..97744704	-	15(-):13149907-13150047	0	0	0	0	0	0	0	0.2	0	2	0.182979	4.43e-163	8.96e-160
ENSMUSG00000020048	10(-):86690209..86705509	-	4(+):122858973-122858973	0	0	0	0	0	0	0	0.1	0	1	0.0905263	6e-16	1.22e-12
ENSMUSG00000026027	1(+):58973522..58995715	-	6(-):11271080-11271080	0	0	0	0	0.166667	0	0	0	0	1	0.157895	2.15e-163	4.34e-160
ENSMUSG00000026174	1(+):74506058..74530842	-	9(-):39121018-39121018	0	0	0	0	0	0	0	0.1	0	1	0.0905263	1.66e-15	3.36e-12
ENSMUSG00000071655	19(+):8871559..8875663	-	4(-):99211395-99211395	0	0	0.125	0	0	0	0	0	0	1	0.115789	1.31e-80	2.66e-77
ENSMUSG00000040928	4(-):129148005..129189727	-	13(-):26204512-26204512	0	0	0	0	0	0	0.125	0	0	1	0.115789	7.79e-86	1.58e-82
ENSMUSG00000033405	14(-):73519864..73548242	2(+):58108059..58108569 (ENSMUSG00000053472; Pseudogene)	-	0.125	0.05	0.25	0	0	0	0	0	0	4	0.132609	1.04e-129	2.11e-126
ENSMUSG00000025354	10(+):128805676..128819446	-	3(-):31512541-31512727	0.25	0.05	0	0	0	0	0	0	0	3	0.156989	9.44e-149	1.91e-145
ENSMUSG00000065990	4(+):155831272..155833130	-	9(-):26273191-26273219	0	0	0	0	0	0	0	0.3	0	3	0.277419	1.03e-165	2.08e-162
ENSMUSG00000039275	11(+):121259990..121309896	-	2(-):148730105-148730105	0	0	0	0.125	0	0	0	0	0	1	0.115789	1.57e-84	3.18e-81
ENSMUSG00000068040	2(+):153161303..153210466	-	13(+):19057635-19057635	0	0	0	0.125	0	0	0	0	0	1	0.115789	6.03e-91	1.22e-87
ENSMUSG00000018189	1(+):143777272..143807466	-	17(+):41100059-41100217	0.125	0.1	0.125	0	0	0	0	0	0	4	0.073913	0.988995	1
ENSMUSG00000027162	2(+):109890853..109901003	-	17(+):42481430-42481445	0	0	0	0	0	0	0	0	0.1	2	0.0808511	0.428713	1
ENSMUSG00000057101	7(+):24081924..24107713	-	9(+):11228079-11228079	0	0	0	0	0	0	0	0.1	0	1	0.0905263	1.66e-15	3.36e-12
ENSMUSG00000041935	15(-):3982036..3995752	-	5(+):72293036-72293132	0	0	0	0	0	0	0.5	0	0	4	0.478261	1.2e-165	2.43e-162
ENSMUSG00000022536	16(-):5013906..5049910	-	10(-):13602658-13602815	0.625	0.75	0.25	0.25	0	0	0	0	0	24	0.520833	1.66e-165	3.36e-162
ENSMUSG00000038056	5(-):25271798..25498783	-	10(+):102813895-102813895	0	0	0	0	0	0	0	0.1	0	1	0.0905263	1.66e-15	3.36e-12
ENSMUSG00000022010	14(+):76414961..76507765	-	2(+):86390146-86390295	0	0	0	0	0	0	0	0.3	0.85	20	0.706316	1.66e-165	3.35e-162
ENSMUSG00000027162	2(+):109890853..109901003	-	2(+):109902288-109902403	0	0	0	0	0	0	0	0	0.4	8	0.345455	1.63e-165	3.3e-162
ENSMUSG00000009073	11(-):4765845..4849536	-	X(+):105326435-105326531	0	0.25	0	0	0	0	0	0	0	5	0.208791	1.93e-164	3.91e-161
ENSMUSG00000023286	4(+):155943831..155959604	14(-):56010538..56011351 (ENSMUSG00000058581; Pseudogene)	-	1	1	1	1	0.833333	1	1	1	1	95	0.157895	1.16e-162	2.35e-159
ENSMUSG00000005871	18(+):34220924..34322189	-	6(-):34520014-34520014	0	0.05	0	0	0	0	0	0	0	1	0.04	1	1
ENSMUSG00000027333	2(+):131491496..131525922	-	X(-):168062714-168062826	0.125	0.05	0.375	0	0	0	0	0	0	5	0.219341	5.23e-164	1.06e-160
ENSMUSG00000099689	7(+):29908223..29916813	-	9(-):112025747-112025747	0	0	0	0.125	0	0	0	0	0	1	0.115789	3.37e-96	6.82e-93
ENSMUSG00000024614	18(+):90510154..90543267	-	6(+):43081057-43081217	0.875	0.05	0	0.375	0	0.75	0.75	0.2	0	25	0.551099	1.66e-165	3.36e-162
ENSMUSG00000043262	7(-):46923216..46958527	12(+):115892883..115893759 (Not annotated)	-	0	0	0	0.125	0.166667	0	0.375	0.6	0	11	0.385668	1.65e-165	3.34e-162
ENSMUSG00000005354	15(-):77915047..77929006	-	2(+):26862824-26862824	0	0	0.125	0	0	0	0	0	0	1	0.115789	1.31e-80	2.66e-77
ENSMUSG00000071655	19(+):8871559..8875663	-	8(-):120200836-120200836	0	0	0.125	0	0	0	0	0	0	1	0.115789	6.82e-83	1.38e-79
ENSMUSG00000032058	9(+):50845301..50894229	-	18(+):19418879-19418952	0	0	0	0	0.333333	0	0	0	0	2	0.319149	4.59e-167	9.29e-164
ENSMUSG00000019868	10(-):14654755..14705560	-	8(-):66789376-66789522	0	0	0	0	0	0	0	0.5	0.5	15	0.407407	1.66e-165	3.35e-162
ENSMUSG00000037058	18(+):35598617..35617186	-	5(-):55441074-55441231	0	0	0	0	0	0	0	0	0.95	19	0.937662	1.65e-165	3.35e-162
ENSMUSG00000075602	15(-):74994877..74998031	-	7(-):7133750-7133927	0.375	0.65	0	0	0	0	0	0	0	16	0.518125	1.65e-165	3.35e-162
ENSMUSG00000070426	7(-):102019137..102065469	-	9(-):47655285-47655617	0.875	0.7	1	0	0	0.625	0	0	0	34	0.683491	1.66e-165	3.37e-162
ENSMUSG00000040731	5(-):134619721..134639490	-	3(+):126235611-126235611	0	0	0	0.125	0	0	0	0	0	1	0.115789	3.37e-96	6.82e-93
ENSMUSG00000020923	11(-):102304560..102319742	-	19(+):17902044-17902044	0	0	0	0	0	0	0	0.1	0	1	0.0905263	7.57e-12	1.53e-08
ENSMUSG00000033106	8(-):106200717..106210935	-	3(+):22237974-22237974	0	0	0	0	0	0	0	0.1	0	1	0.0905263	9.17e-14	1.86e-10
ENSMUSG00000005312	13(-):58176156..58215653	-	6(+):18992103-18992103	0	0	0	0	0	0	0	0	0.05	1	0.04	1	1
ENSMUSG00000017978	6(-):23262773..23839421	-	9(+):108602162-108602268	0	0	0	0	0.5	0.625	1	0	0	16	0.746875	1.65e-165	3.35e-162
ENSMUSG00000018585	11(-):55446641..55461239	-	14(-):56075671-56075873	0.25	0.1	0	0	1	1	0.875	0	0	25	0.774197	1.66e-165	3.36e-162
ENSMUSG00000051361	X(+):38772671..38962686	-	7(-):28042027-28042027	0	0	0	0	0	0	0	0.1	0	1	0.0905263	3.87e-20	7.83e-17
ENSMUSG00000022295	15(+):38661904..38692443	-	9(-):30355539-30355723	0.75	0.3	0.625	0.125	0	0.875	0	0	0	25	0.495662	1.66e-165	3.36e-162
ENSMUSG00000020290	11(+):23256041..23298249	-	2(-):12795784-12795784	0	0.05	0	0	0	0	0	0	0	1	0.04	1	1
ENSMUSG00000040028	8(-):4285382..4325413	-	9(+):42834257-42834541	0	0	0	0	1	1	1	0.8	0.75	45	0.776209	1.66e-165	3.37e-162
ENSMUSG00000033392	9(+):113741473..113919682	-	4(-):149749914-149749914	0	0.05	0	0	0	0	0	0	0	1	0.04	1	1
ENSMUSG00000027618	2(-):156123639..156144186	-	14(+):9793074-9793134	0	0	0	0	0.833333	0	0	0	0	5	0.824176	1.43e-165	2.91e-162
ENSMUSG00000033389	11(-):65002039..65162961	-	11(+):116125064-116125067	0	0	0	0	0	0	0	0.2	0	2	0.182979	4.17e-163	8.45e-160
ENSMUSG00000022571	15(-):75916463..75921560	-	16(+):23630678-23630803	0	0	0	0	0	0.25	1	0	0	10	0.832558	1.64e-165	3.32e-162
ENSMUSG00000038507	6(-):39086410..39118349	-	19(+):47977445-47977445	0	0	0	0.125	0	0	0	0	0	1	0.115789	6.03e-91	1.22e-87
ENSMUSG00000041740	5(-):115241412..115272898	-	17(-):27084940-27085057	0.375	0	0	0	0	0	0	0	0	3	0.354839	9.46e-166	1.91e-162
ENSMUSG00000024392	17(+):35135178..35147322	-	7(-):12851493-12851598	0	0	0	0	0	0.125	0.625	0	0	6	0.511111	1.59e-165	3.22e-162
ENSMUSG00000031343	X(-):72432681..72656848	-	12(+):41003785-41003785	0	0	0	0	0	0	0	0.1	0	1	0.0905263	1.6e-14	3.25e-11
ENSMUSG00000044408	12(-):54645374..54656572	-	1(+):153569195-153569331	0.125	0.05	0	0	0	0	0	0	0	2	0.0680851	1	1
ENSMUSG00000057551	9(+):19622102..19649731	-	7(+):84865233-84865381	0	0	0	0.75	0	0	0	0	0	6	0.733333	1.6e-165	3.24e-162
ENSMUSG00000019843	10(+):39368855..39565381	-	13(-):6518062-6518062	0	0	0	0.125	0	0	0	0	0	1	0.115789	4.03e-88	8.17e-85
ENSMUSG00000041598	11(-):113726850..113751881	-	2(+):103049147-103049203	0	0.05	0	0.375	0	0	0	0	0	4	0.263043	7.35e-165	1.49e-161
ENSMUSG00000006307	7(-):30568858..30588726	-	19(-):30441918-30441987	0	0	0	0	0	0	0	0.2	0	2	0.182979	7.16e-163	1.45e-159
ENSMUSG00000002297	5(-):8396973..8422716	-	5(+):20842647-20842647	0	0.05	0	0	0	0	0	0	0	1	0.04	1	1
ENSMUSG00000014606	11(-):70644196..70647479	-	19(+):53050525-53050736	0	0	0	0	0	0	0	0.2	0.95	21	0.844571	1.66e-165	3.36e-162
ENSMUSG00000106892	5(-):148893775..148995147	-	9(-):53222313-53222464	0	0	0	0	0	0	0	0.1	0.75	16	0.65125	1.65e-165	3.35e-162
ENSMUSG00000029623	5(-):145128769..145140238	-	1(-):176670629-176670629	0	0	0	0	0	0.125	0	0	0	1	0.115789	1.11e-88	2.24e-85
ENSMUSG00000027285	2(+):120609383..120621560	-	3(-):127977541-127977611	0.125	0	0.125	0.5	0	0.125	0	0	0	7	0.287319	1.65e-165	3.33e-162
ENSMUSG00000058966	7(+):126797668..126830219	-	16(-):66881248-66881309	0	0	0	0	0	0	0	0.2	0	2	0.182979	6.95e-164	1.41e-160
ENSMUSG00000049354	11(+):106036872..106059324	-	18(-):80751196-80751196	0	0.05	0	0	0	0	0	0	0	1	0.04	1	1
ENSMUSG00000033417	19(-):60524696..60581023	-	18(+):47686505-47686625	0.125	0.1	0.5	0.25	0	0	0	0	0	9	0.242912	2.64e-165	5.35e-162
ENSMUSG00000049354	11(+):106036872..106059324	-	15(-):99992379-99992379	0	0.05	0	0	0	0	0	0	0	1	0.04	1	1
ENSMUSG00000041028	14(-):37120444..37135322	-	6(-):140719062-140719324	0	0	0	0	0	0	0	0	0.85	17	0.817722	1.65e-165	3.35e-162
ENSMUSG00000021377	13(-):47084775..47106201	-	9(+):51915006-51915136	0	0	0	0	0.166667	0	0.75	0	0	7	0.640449	1.61e-165	3.26e-162
ENSMUSG00000020532	11(+):84129672..84401651	-	1(-):6212646-6212646	0	0	0	0	0.166667	0	0	0	0	1	0.157895	1.07e-162	2.16e-159
ENSMUSG00000022680	16(-):13833148..13903131	-	8(+):47826924-47826924	0	0	0	0	0	0	0	0.1	0	1	0.0905263	9.17e-14	1.86e-10
ENSMUSG00000018770	2(-):73908447..73911326	-	4(-):76597267-76597267	0	0	0	0	0	0	0	0.1	0	1	0.0905263	6e-16	1.22e-12
ENSMUSG00000038384	5(+):123142193..123168629	-	2(-):43758950-43758950	0	0	0	0	0.166667	0	0	0	0	1	0.157895	7.49e-164	1.52e-160
ENSMUSG00000060098	8(+):106210936..106252794	-	15(+):57428568-57428568	0.125	0	0	0	0	0	0	0	0	1	0.115789	3.52e-87	7.14e-84
ENSMUSG00000053453	14(-):13949014..13961225	-	8(-):119639095-119639095	0	0	0	0	0	0	0	0.1	0	1	0.0905263	9.17e-14	1.86e-10
ENSMUSG00000106918	5(+):31596935..31664384	-	15(+):102341186-102341186	0	0	0	0	0	0	0	0.1	0	1	0.0905263	9.17e-14	1.86e-10
ENSMUSG00000026596	1(+):156558786..156649568	-	11(-):64611479-64611615	0.75	0.25	0	0	0	0	0	0	0	11	0.460963	1.65e-165	3.33e-162
ENSMUSG00000025915	1(+):9798107..9900845	-	13(+):41517832-41517832	0	0	0	0	0.166667	0	0	0	0	1	0.157895	1.63e-161	3.29e-158
ENSMUSG00000026864	2(+):34771970..34777547	-	2(-):152427398-152427502	0	0	0	0	0	0	0	0.4	0	4	0.373913	1.26e-165	2.55e-162
ENSMUSG00000039770	17(+):72836704..72851195	-	15(+):46867600-46867600	0.125	0	0	0	0	0	0	0	0	1	0.115789	1.51e-85	3.05e-82
ENSMUSG00000047388	8(+):116943393..116960445	-	2(-):67024808-67024808	0	0	0	0	0	0	0	0.1	0	1	0.0905263	7.57e-12	1.53e-08
ENSMUSG00000028069	3(+):88043108..88055993	-	7(-):103976761-103976877	0	0	0	0	0	0	0	0	0.2	4	0.165217	1.86e-157	3.76e-154
ENSMUSG00000092360	10(-):75771451..75780954	-	2(-):40010908-40010908	0	0	0	0	0	0	0.125	0	0	1	0.115789	3.93e-89	7.95e-86
ENSMUSG00000033166	14(-):99076634..99099770	-	15(-):32764581-32764581	0	0	0	0	0	0	0	0.1	0	1	0.0905263	1.66e-15	3.36e-12
ENSMUSG00000002835	17(+):56040416..56068026	-	X(+):36380377-36380377	0	0	0	0	0	0	0	0.1	0	1	0.0905263	9.17e-14	1.86e-10
ENSMUSG00000020680	11(+):83473086..83506743	-	15(-):95763850-95764072	0	0	0	0	0.833333	0.875	0.75	0	0.05	19	0.727136	1.66e-165	3.35e-162
ENSMUSG00000052298	11(-):54717456..54787675	-	13(-):35854143-35854143	0	0	0	0.125	0	0	0	0	0	1	0.115789	5.66e-87	1.15e-83
ENSMUSG00000023026	15(+):100038664..100219473	-	9(-):15525507-15525592	0	0	0	0.25	0	0	0	0	0	2	0.234043	2.91e-163	5.9e-160
ENSMUSG00000070544	2(+):160645888..160722764	-	11(-):54717820-54718025	0	0	0	0	0	0	0	0.4	0.55	15	0.419259	1.65e-165	3.35e-162
ENSMUSG00000029623	5(-):145128769..145140238	-	3(+):65399626-65399626	0	0	0	0	0	0	0	0.1	0	1	0.0905263	9.3e-12	1.88e-08
ENSMUSG00000006720	13(+):21945094..21960779	-	10(-):69017721-69017788	0	0	0	0.375	0	0	0	0	0	3	0.354839	1.34e-165	2.72e-162
ENSMUSG00000026764	2(+):49619298..49774778	-	19(+):55446228-55446245	0.25	0	0	0	0	0	0	0	0	2	0.234043	1.27e-161	2.57e-158
ENSMUSG00000035840	13(+):81657806..81671888	-	17(-):85171194-85171306	0	0	0	0	0	0	0	0.1	1	21	0.945143	1.65e-165	3.35e-162
ENSMUSG00000073012	X(-):106235246..106255376	-	5(+):76652241-76652444	0	0	0	0.25	0	0	0	0	0	2	0.234043	1.92e-161	3.89e-158
ENSMUSG00000016921	2(+):162931528..162937121	-	16(+):17586780-17586961	0	0	0	0	0	0	0	0.2	0.9	20	0.785263	1.65e-165	3.35e-162
ENSMUSG00000042684	1(-):153503015..153550045	-	1(-):175936223-175936223	0	0	0	0	0	0	0	0.1	0	1	0.0905263	1.6e-14	3.25e-11
ENSMUSG00000039901	19(-):45818144..45998488	-	7(+):25533167-25533293	0	0	0	0	0	0.75	0.375	0	0	9	0.586207	1.63e-165	3.31e-162
ENSMUSG00000026283	1(+):93803965..93822101	-	11(+):61478198-61478198	0	0	0	0.125	0	0	0	0	0	1	0.115789	6.03e-91	1.22e-87
ENSMUSG00000061136	2(-):53134704..53191284	-	2(-):53194278-53194278	0	0	0	0.125	0	0	0	0	0	1	0.115789	2.22e-87	4.49e-84
ENSMUSG00000028182	3(+):155093434..155194280	-	7(-):103593020-103593020	0	0	0	0	0	0	0	0	0.05	1	0.04	1	1
ENSMUSG00000029455	5(-):121566027..121593824	-	1(+):101458624-101458624	0	0	0	0.125	0	0	0	0	0	1	0.115789	3.37e-96	6.82e-93
ENSMUSG00000027427	2(+):144527718..144541995	-	14(-):83135801-83135916	0	0	0	0	0	0	0	0.4	0	4	0.373913	1.83e-165	3.7e-162
ENSMUSG00000000711	10(-):128677193..128696268	2(-):116527845..116528490 (ENSMUSG00000081787; Pseudogene)	-	0.75	1	1	0.875	0	0	0	0.7	0.6	60	0.587778	1.66e-165	3.37e-162
ENSMUSG00000004561	14(+):51884842..51893039	-	19(+):32820020-32820191	0.875	0.1	0.125	0	0	0	0	0	0	10	0.603721	1.64e-165	3.32e-162
ENSMUSG00000061353	6(+):117168535..117181367	-	4(-):24346518-24346518	0	0	0	0	0	0	0	0.1	0	1	0.0905263	3.67e-20	7.43e-17
ENSMUSG00000020516	11(-):86498871..86544805	-	8(-):114234390-114234390	0	0	0	0.125	0	0	0	0	0	1	0.115789	5.66e-87	1.15e-83
ENSMUSG00000031015	7(+):110221711..110283506	-	3(+):76224282-76224282	0	0	0	0	0	0	0	0.1	0	1	0.0905263	9.3e-12	1.88e-08
ENSMUSG00000072582	11(+):86683985..86692457	-	6(-):101580267-101580516	0.625	0.85	0.5	0.375	0	0.5	0	0.1	0	34	0.489943	1.66e-165	3.36e-162
ENSMUSG00000026960	2(+):53191726..53219220	-	3(+):146300947-146301078	0	0	0	0.5	0	0	0	0.3	0	7	0.368218	1.61e-165	3.25e-162
ENSMUSG00000029647	5(+):147430161..147548502	-	1(-):10257081-10257357	0.375	0.45	0.5	0.375	0	0	0	0	0	19	0.297881	1.69e-165	3.43e-162
ENSMUSG00000027984	3(-):131233419..131272101	-	14(+):47668385-47668439	0	0	0	0	0	0	0	0.6	0	6	0.573333	1.6e-165	3.24e-162
ENSMUSG00000025899	9(+):3335140..3391154	-	16(+):25169663-25169663	0	0	0	0	0.166667	0	0	0	0	1	0.157895	7.49e-164	1.52e-160
ENSMUSG00000007415	5(-):3632932..3657185	-	8(+):73209190-73209326	0	0	0	0	0	0	0	0.1	0.35	8	0.256818	2.18e-165	4.42e-162
ENSMUSG00000047388	8(+):116943393..116960445	-	11(-):109012004-109012004	0	0.05	0	0	0	0	0	0	0	1	0.04	1	1
ENSMUSG00000027465	2(+):152293828..152313996	-	13(+):85970282-85970282	0	0	0	0	0	0	0	0.1	0	1	0.0905263	1.66e-15	3.36e-12
ENSMUSG00000060791	7(+):28437447..28448233	6(-):4893354..4893777 (ENSMUSG00000083041; Pseudogene)	-	0.625	0.95	1	1	0.333333	1	1	0.4	0.1	64	0.608203	1.66e-165	3.36e-162
ENSMUSG00000019578	17(-):56067045..56075028	-	16(+):76055651-76055927	0	0.05	0	0	0	0.625	0	0	0	6	0.497778	1.6e-165	3.23e-162
ENSMUSG00000051149	2(-):168180986..168207112	-	1(+):103863266-103863266	0	0	0	0	0	0	0	0	0.05	1	0.04	1	1
ENSMUSG00000056899	12(+):41024090..41955588	-	17(+):65368059-65368059	0	0	0.125	0	0	0	0	0	0	1	0.115789	5.06e-93	1.02e-89
ENSMUSG00000038615	11(-):96817414..96829968	-	2(-):168232015-168232015	0	0	0	0.125	0	0	0	0	0	1	0.115789	6.03e-91	1.22e-87
ENSMUSG00000020088	10(+):61680310..61693295	-	5(-):21868907-21868966	0	0	0	0.375	0	0	0	0	0	3	0.354839	6.51e-165	1.32e-161
ENSMUSG00000071226	6(+):120666369..120771190	-	8(-):69158397-69158404	0	0.1	0	0	0	0	0	0	0	2	0.0808511	0.870169	1
ENSMUSG00000029686	6(+):47453398..47526139	-	7(-):5854860-5854873	0	0.1	0	0	0	0	0	0	0	2	0.0808511	0.959529	1
ENSMUSG00000022536	16(-):5013906..5049910	-	15(-):52687629-52687629	0	0	0	0.125	0	0	0	0	0	1	0.115789	3.37e-96	6.82e-93
ENSMUSG00000025613	16(-):87483326..87495873	-	1(+):94536668-94536699	0	0	0	0.25	0	0	0	0	0	2	0.234043	1.92e-161	3.89e-158
ENSMUSG00000034640	3(+):65528410..65555518	-	6(-):43137423-43137423	0	0	0	0	0	0.125	0	0	0	1	0.115789	3.59e-90	7.26e-87
ENSMUSG00000022354	15(+):58933810..58939489	-	10(-):116829644-116829672	0	0	0	0	0.166667	0	0	0.1	0	2	0.114894	2.93e-113	5.93e-110
ENSMUSG00000030619	7(-):89954654..89980983	-	2(-):69089628-69089733	0	0	0	0	0.333333	0.125	0.75	0	0	9	0.545338	1.64e-165	3.32e-162
ENSMUSG00000028779	4(+):130102558..130128135	-	5(+):85212513-85212513	0	0	0	0	0	0	0	0.1	0	1	0.0905263	9.3e-12	1.88e-08
ENSMUSG00000068566	7(+):3289080..3300442	-	16(+):14489154-14489318	0	0	0	0	0	0	0	0	0.6	12	0.542857	1.65e-165	3.34e-162
ENSMUSG00000013974	8(+):3665754..3669259	-	11(+):120866358-120866358	0	0	0	0	0	0	0	0.1	0	1	0.0905263	3.87e-20	7.83e-17
ENSMUSG00000031458	8(-):13884794..13890281	-	1(-):43525564-43525726	0.5	0.35	0.25	0	0	0	0	0	0	13	0.283781	1.65e-165	3.35e-162
ENSMUSG00000040195	10(+):127666901..127701049	-	19(-):5180553-5180553	0	0	0	0	0	0	0	0.1	0	1	0.0905263	9.17e-14	1.86e-10
ENSMUSG00000017861	2(+):163054687..163084688	-	5(+):150825954-150825954	0	0	0	0	0	0	0	0.1	0	1	0.0905263	9.17e-14	1.86e-10
ENSMUSG00000102805	3(-):84496426..85887518	-	11(+):29266362-29266362	0	0	0	0.125	0	0	0	0	0	1	0.115789	6.03e-91	1.22e-87
ENSMUSG00000050966	4(-):134003330..134018841	-	17(+):55813366-55813542	0	0	0	0	0	0.875	0.5	0	0	11	0.704813	1.64e-165	3.32e-162
ENSMUSG00000051149	2(-):168180986..168207112	-	5(-):105162474-105162474	0	0	0	0	0	0	0	0	0.05	1	0.04	1	1
ENSMUSG00000027487	2(-):154335380..154373010	-	10(+):18621387-18621391	0	0	0	0	0	0	0	0.2	0	2	0.182979	6.03e-164	1.22e-160
ENSMUSG00000068284	16(+):44173246..44227465	-	12(-):79290032-79290032	0	0	0	0.125	0	0	0	0	0	1	0.115789	5.66e-87	1.15e-83
ENSMUSG00000030722	7(-):126382854..126396737	-	2(+):131137841-131137841	0	0	0	0	0.166667	0	0	0	0	1	0.157895	1.63e-161	3.29e-158
ENSMUSG00000033953	11(+):17159263..17200375	-	4(+):124902074-124902074	0	0	0	0	0	0	0	0.1	0	1	0.0905263	3.87e-20	7.83e-17
ENSMUSG00000042502	7(-):127191660..127196050	-	1(+):98267192-98267237	0	0	0	0.125	0.333333	0	0	0.1	0.05	5	0.143736	1.78e-143	3.6e-140
ENSMUSG00000001783	10(-):85938637..85957823	-	2(+):174152859-174152859	0	0	0	0.125	0	0	0	0	0	1	0.115789	5.66e-87	1.15e-83
ENSMUSG00000002108	2(-):91184061..91202834	-	1(-):116136927-116136927	0	0	0	0	0	0	0	0.1	0	1	0.0905263	2.62e-11	5.31e-08
ENSMUSG00000030816	7(+):127588767..127604799	-	14(+):104693049-104693049	0	0.05	0	0	0	0	0	0	0	1	0.04	1	1
ENSMUSG00000030494	7(+):35334170..35392289	-	14(-):59400677-59400677	0	0.05	0	0	0	0	0	0	0	1	0.04	1	1
ENSMUSG00000079614	18(+):67774876..67795461	-	7(+):74782423-74782423	0	0	0	0.125	0	0	0	0	0	1	0.115789	6.03e-91	1.22e-87
ENSMUSG00000038206	8(+):56551090..56593939	-	18(-):55082537-55082537	0	0.05	0	0	0	0	0	0	0	1	0.04	1	1
ENSMUSG00000038697	8(-):123996318..124021397	-	9(+):95304276-95304446	0	0	0	0.25	0	0	0	0	0	2	0.234043	9.95e-165	2.01e-161
ENSMUSG00000026594	1(-):156804166..156939626	-	12(+):88063876-88063882	0	0	0	0	0	0	0	0	0.1	2	0.0808511	0.414554	1
ENSMUSG00000040738	4(-):11199158..11254258	-	2(-):83214212-83214224	0	0	0	0	0	0	0	0.2	0	2	0.182979	1.12e-159	2.28e-156
ENSMUSG00000025967	1(+):63176825..63180486	-	3(+):90126832-90126861	0	0	0	0	0	0	0	0.3	0.25	8	0.202273	5.64e-162	1.14e-158
ENSMUSG00000056728	13(-):60798250..60802844	-	2(+):32788098-32788102	0	0.1	0	0	0	0	0	0	0	2	0.0808511	0.870169	1
ENSMUSG00000057551	9(+):19622102..19649731	-	17(-):78118369-78118369	0	0	0	0.125	0	0	0	0	0	1	0.115789	5.66e-87	1.15e-83
ENSMUSG00000032376	9(-):66514637..66593142	-	6(-):141312226-141312226	0	0	0	0	0	0	0	0.1	0	1	0.0905263	7.57e-12	1.53e-08
ENSMUSG00000021040	12(+):87443896..87452206	-	2(-):170410059-170410059	0	0	0	0	0	0	0	0.1	0	1	0.0905263	9.17e-14	1.86e-10
ENSMUSG00000033487	14(-):72537946..72710003	-	8(-):13378424-13378424	0	0	0	0	0	0	0	0.1	0	1	0.0905263	1.66e-15	3.36e-12
ENSMUSG00000042208	11(-):23564961..23633639	-	10(-):45931062-45931062	0	0	0	0	0	0	0	0.1	0	1	0.0905263	1.66e-15	3.36e-12
ENSMUSG00000026643	2(+):3284212..3328877	-	11(-):26640992-26641019	0	0	0	0	0	0	0	0.2	0	2	0.182979	2.39e-157	4.84e-154
ENSMUSG00000033487	14(-):72537946..72710003	-	7(-):107333331-107333331	0	0	0	0	0	0	0	0.1	0	1	0.0905263	1.66e-15	3.36e-12
ENSMUSG00000039470	8(+):40423815..40510268	-	3(-):75433293-75433293	0	0	0	0.125	0	0	0	0	0	1	0.115789	3.37e-96	6.82e-93
ENSMUSG00000037315	X(+):20425688..20519939	-	8(+):68217250-68217250	0	0.05	0	0	0	0	0	0	0	1	0.04	1	1
ENSMUSG00000030254	6(-):112619850..112696686	-	2(-):126989212-126989212	0	0	0	0.125	0	0	0	0	0	1	0.115789	6.03e-91	1.22e-87
ENSMUSG00000015112	6(-):6041218..6217173	-	13(+):56747124-56747208	0	0.95	0	0	0	0	0	0	0.05	20	0.88	1.66e-165	3.36e-162
ENSMUSG00000027365	2(-):126791565..126876230	-	9(-):63809985-63809985	0	0	0	0.125	0	0	0	0	0	1	0.115789	5.66e-87	1.15e-83
ENSMUSG00000026575	1(+):164304121..164437725	-	15(-):42086985-42087056	0	0	0	0	0	0	0	0.2	0	2	0.182979	5.8e-162	1.17e-158
ENSMUSG00000042541	6(-):6557294..6578663	-	14(-):27255800-27256024	0	0	0	0	1	1	1	0.5	0.75	42	0.73545	1.66e-165	3.37e-162
ENSMUSG00000105103	3(-):116641902..116681260	-	3(-):116690771-116690771	0	0	0	0	0	0	0.125	0	0	1	0.115789	8.43e-90	1.71e-86
ENSMUSG00000029642	5(+):147077050..147111597	-	17(-):71498195-71498356	0	0	0	0	0.166667	0.375	0.125	0	0	5	0.243956	3.91e-165	7.92e-162
ENSMUSG00000026615	1(+):185363044..185428360	-	11(-):71827010-71827010	0	0	0	0	0	0	0	0	0.05	1	0.04	1	1
ENSMUSG00000020792	11(-):116288001..116307233	-	1(-):84743991-84743991	0	0.05	0	0	0	0	0	0	0	1	0.04	1	1
ENSMUSG00000031903	8(+):106150399..106164715	-	8(+):106179228-106179228	0	0	0	0.125	0	0	0	0	0	1	0.115789	5.66e-87	1.15e-83
ENSMUSG00000047368	19(+):21653309..21685637	-	13(+):96380930-96380930	0	0.05	0	0	0	0	0	0	0	1	0.04	1	1
ENSMUSG00000001521	6(-):128321161..128355851	-	8(-):83097712-83097880	0	0	0	0	0.666667	0	0.875	0.1	0	12	0.703968	1.65e-165	3.33e-162
ENSMUSG00000047554	7(-):109972187..109986929	9(+):90118936..90119809 (ENSMUSG00000096647; Pseudogene)	-	0.25	0.35	0.375	0.375	0	0	0	0.3	0	18	0.186325	1.17e-162	2.37e-159
ENSMUSG00000030814	7(-):127661456..127708933	-	4(+):143402078-143402172	0	0	0.125	0.25	0	0	0	0	0	3	0.182796	2.1e-156	4.25e-153
ENSMUSG00000057093	7(+):27689340..27706484	-	15(+):91326784-91326978	0	0	0	0	0.166667	0.75	0.75	0	0.05	14	0.6	1.65e-165	3.35e-162
ENSMUSG00000026005	1(+):66700831..66719805	-	16(+):87280020-87280109	0	0	0	0	0.833333	0	0	0	0	5	0.824176	1.43e-165	2.91e-162
ENSMUSG00000025130	11(-):120560298..120573253	-	13(+):7566489-7566499	0	0	0	0	0	0	0	0.3	0	3	0.277419	1.49e-165	3.02e-162
ENSMUSG00000109493	X(+):7722245..7730530	-	11(-):69041912-69041912	0	0	0	0	0	0	0	0.1	0	1	0.0905263	2.62e-11	5.31e-08
ENSMUSG00000020607	12(-):14147599..14152038	-	4(+):153708767-153708767	0.125	0	0	0	0	0	0	0	0	1	0.115789	3.52e-87	7.14e-84
ENSMUSG00000009681	10(+):75060896..75184923	-	8(+):110796884-110797184	0	0	0	0	0.833333	1	1	0.4	0.9	43	0.787977	1.66e-165	3.37e-162
ENSMUSG00000034761	12(-):69803750..69893200	-	4(+):121271303-121271303	0	0	0	0	0	0	0	0.1	0	1	0.0905263	1.6e-14	3.25e-11
ENSMUSG00000009741	9(+):113930934..113977202	-	X(+):13357660-13357833	0.75	0.9	0.25	0	0	0	0	0	0	26	0.746813	1.66e-165	3.36e-162
ENSMUSG00000050310	15(+):6708381..6800398	-	9(-):121164556-121164663	0	0	0.625	0	0	0	0	0	0	5	0.604396	1.45e-165	2.94e-162
ENSMUSG00000052713	18(-):54888045..54990180	-	10(+):114878990-114878990	0.125	0	0	0	0	0	0	0	0	1	0.115789	7.31e-92	1.48e-88
ENSMUSG00000053483	1(-):171281945..171287991	-	7(-):113912026-113912207	0	0.15	0.5	0.375	0	0	0	0	0	10	0.282791	1.66e-165	3.36e-162
ENSMUSG00000007338	19(-):6053630..6057751	-	X(-):19395247-19395297	0	0	0	0	0	0	0	0.4	0	4	0.373913	1.84e-165	3.73e-162
ENSMUSG00000001542	13(+):75707484..75772356	-	1(+):99992129-99992129	0	0.05	0	0	0	0	0	0	0	1	0.04	1	1
ENSMUSG00000071226	6(+):120666369..120771190	-	5(+):122460416-122460416	0	0	0	0	0	0	0	0.1	0	1	0.0905263	6e-16	1.22e-12
ENSMUSG00000038774	10(+):50592669..50851202	-	3(-):105684371-105684387	0	0	0	0	0	0	0	0	0.2	4	0.165217	3.92e-155	7.94e-152
ENSMUSG00000024943	19(-):23206441..23273897	-	7(+):23954604-23954840	0	0	0	0	0.166667	0.5	0.875	0	0.15	15	0.505514	1.66e-165	3.35e-162
ENSMUSG00000035949	2(-):34804514..34826311	-	X(-):67759046-67759151	0	0	0	0	0	0	0	0.2	0	2	0.182979	5.62e-158	1.14e-154
ENSMUSG00000002489	16(-):89787111..89980080	-	6(+):29592198-29592198	0	0	0	0	0	0	0	0	0.05	1	0.04	1	1
ENSMUSG00000035473	17(+):80127471..80185101	-	X(+):62007198-62007476	0	0	0	0	0.833333	0	0	0	0.35	12	0.487302	1.65e-165	3.34e-162
ENSMUSG00000042302	11(-):22005828..22342292	-	1(+):155357767-155357881	0	0.3	0.25	0	0	0	0	0	0	8	0.222727	7.96e-165	1.61e-161
ENSMUSG00000062762	9(-):36779159..36797393	-	12(+):110408011-110408029	0	0	0	0	0	0	0.125	0.1	0	2	0.093617	4.14e-55	8.38e-52
ENSMUSG00000054814	5(-):73998453..74068431	-	1(-):49718437-49718437	0	0	0.125	0	0	0	0	0	0	1	0.115789	2.21e-86	4.48e-83
ENSMUSG00000031904	8(+):106168857..106198706	-	X(+):152927922-152927922	0	0	0	0.125	0	0	0	0	0	1	0.115789	5.66e-87	1.15e-83
ENSMUSG00000047881	5(-):63908897..63968897	-	13(+):23012645-23012645	0	0	0	0.125	0	0	0	0	0	1	0.115789	1.51e-89	3.06e-86
ENSMUSG00000040446	18(-):24484962..24530204	-	16(-):31280592-31280678	0.25	0.5	0.125	0.5	0	0	0	0	0	17	0.329859	1.66e-165	3.35e-162
ENSMUSG00000013787	17(+):34898469..34914052	-	9(+):67789212-67789212	0	0	0	0	0	0	0	0.1	0	1	0.0905263	2.89e-12	5.86e-09
ENSMUSG00000024587	18(-):64499665..64516557	-	3(+):66061458-66061458	0	0	0	0.125	0	0	0	0	0	1	0.115789	6.03e-91	1.22e-87
ENSMUSG00000064080	6(+):91212455..91272540	-	13(-):47528567-47528705	0	0	0	0	0	0.125	0.5	0	0	5	0.393407	2.14e-165	4.34e-162
ENSMUSG00000031198	X(+):75382399..75396459	-	11(+):99740612-99740767	0	0.15	0	0.5	0	0	0	0	0	7	0.298876	1.64e-165	3.33e-162
ENSMUSG00000026434	1(+):131910534..131936321	-	7(+):33563250-33563250	0	0	0	0	0	0	0	0	0.05	1	0.04	1	1
ENSMUSG00000037415	8(-):105768308..105827350	-	5(+):47425690-47425704	0	0	0	0	0	0	0	0.2	0	2	0.182979	1.16e-164	2.35e-161
ENSMUSG00000048701	10(+):70097121..70193200	-	3(-):58078675-58078675	0.125	0	0	0	0	0	0	0	0	1	0.115789	2.52e-86	5.11e-83
ENSMUSG00000032348	9(+):78182774..78209349	-	1(-):139634347-139634347	0	0	0	0	0	0	0	0.1	0	1	0.0905263	3.87e-20	7.83e-17
ENSMUSG00000038533	2(+):154436481..154539356	-	14(+):15682242-15682392	0	0	0	0	0	0	0.625	0	0	5	0.604396	1.45e-165	2.94e-162
ENSMUSG00000038705	2(-):181251449..181288035	-	11(-):45828038-45828380	0	0	0	0.5	0	0	0	0	0	4	0.478261	1.23e-165	2.48e-162
ENSMUSG00000025130	11(-):120560298..120573253	-	3(+):149928706-149928706	0	0	0	0	0	0	0	0.1	0	1	0.0905263	9.3e-12	1.88e-08
ENSMUSG00000041229	X(+):151520672..151633859	-	12(+):11600049-11600259	0	0	0	0	0	0	0	0.1	1	21	0.945143	1.66e-165	3.35e-162
ENSMUSG00000027465	2(+):152293828..152313996	-	9(-):31974534-31974534	0	0	0	0	0	0	0	0.1	0	1	0.0905263	2.89e-12	5.86e-09
ENSMUSG00000054453	X(+):9885622..9994543	-	2(-):13718891-13718891	0	0	0	0.125	0	0	0	0	0	1	0.115789	5.66e-87	1.15e-83
ENSMUSG00000010392	11(-):76726602..76763579	-	9(-):113933947-113933947	0	0	0	0	0	0	0	0.1	0	1	0.0905263	1.66e-15	3.36e-12
ENSMUSG00000010097	19(+):8757073..8772475	-	1(+):112676278-112676334	0	0.05	0	0.25	0	0	0	0	0	3	0.156989	3.37e-150	6.83e-147
ENSMUSG00000014554	6(-):83480217..83506969	-	14(-):103823682-103823682	0	0	0	0	0	0	0	0.1	0	1	0.0905263	6e-16	1.22e-12
ENSMUSG00000029767	6(+):29348069..29377110	-	3(-):54791027-54791027	0	0	0	0	0	0	0	0.1	0	1	0.0905263	2.62e-11	5.31e-08
ENSMUSG00000005470	8(+):83955507..83970197	-	2(+):87390340-87390378	0	0	0	0	0	0	0	0	0.1	2	0.0808511	0.932885	1
ENSMUSG00000026436	1(+):132007607..132032612	-	9(+):96702513-96702513	0	0.05	0	0	0	0	0	0	0	1	0.04	1	1
ENSMUSG00000073758	4(-):126150602..126163491	-	12(-):77828936-77829013	0	0	0	0	0	0	0	0	0.4	8	0.345455	1.63e-165	3.3e-162
ENSMUSG00000032959	5(-):117282654..117287625	10(+):29030127..29030688 (ENSMUSG00000095478; Pseudogene)	-	0.5	0.9	0.625	0.25	0	0.25	0	0.5	0	36	0.503333	1.66e-165	3.36e-162
ENSMUSG00000031758	8(-):116574400..116732991	-	15(-):93217772-93217797	0	0	0	0	0	0	0	0.2	0	2	0.182979	1.46e-162	2.96e-159
ENSMUSG00000032698	2(+):103957986..103981878	-	4(+):107909755-107909755	0	0	0	0	0	0	0	0.1	0	1	0.0905263	9.3e-12	1.88e-08
ENSMUSG00000019362	8(-):84246238..84249719	-	4(-):118307180-118307331	0	0	0.125	0.25	0	0	0	0	0	3	0.182796	5.08e-156	1.03e-152
ENSMUSG00000041408	14(+):34673928..34747983	-	15(+):38157671-38157671	0	0	0	0.125	0	0	0	0	0	1	0.115789	1.57e-84	3.18e-81
ENSMUSG00000024240	18(-):6435951..6516108	-	14(-):40729519-40729519	0	0	0	0.125	0	0	0	0	0	1	0.115789	3.37e-96	6.82e-93
ENSMUSG00000025728	17(-):25926421..25944510	-	4(-):3864423-3864731	0	0	0	0	0	1	0.125	0	0	9	0.89272	1.64e-165	3.32e-162
ENSMUSG00000021936	14(-):33377898..33447158	-	1(+):71241690-71241741	0	0	0	0	0	0	0	0.2	0	2	0.182979	9.1e-160	1.84e-156
ENSMUSG00000039676	15(+):9436028..9466035	-	13(+):99808161-99808390	0	0.35	0.375	0.75	0	0	0	0	0	16	0.405625	1.66e-165	3.35e-162
ENSMUSG00000071649	19(+):8920374..8927234	-	11(+):29120062-29120062	0	0	0	0.125	0	0	0	0	0	1	0.115789	1.57e-84	3.18e-81
ENSMUSG00000031765	8(+):94179082..94180327	-	7(+):126362079-126362208	0	0	0	0	0.333333	0	0.125	0	0	3	0.240143	6.43e-164	1.3e-160
ENSMUSG00000028218	4(-):12153409..12172015	-	1(+):96189607-96190222	0	0	0	0	0	0	0	0.3	0.1	5	0.177143	8.5e-157	1.72e-153
ENSMUSG00000036202	2(+):52072837..52122383	-	5(-):50656408-50656408	0	0	0	0	0	0	0	0.1	0	1	0.0905263	1.6e-14	3.25e-11
ENSMUSG00000029684	6(-):24613805..24665009	-	6(-):133691110-133691261	0	0	0	0	0	0.375	0.5	0	0	7	0.402889	1.6e-165	3.25e-162
ENSMUSG00000051579	X(-):136168984..136172342	-	12(+):57510554-57510661	0	0	0	0	0	0	0	0.1	0.1	3	0.0709677	1	1
ENSMUSG00000009585	15(+):79891659..79915906	-	10(-):71456341-71456341	0	0.05	0	0	0	0	0	0	0	1	0.04	1	1
ENSMUSG00000024587	18(-):64499665..64516557	-	8(+):36410119-36410120	0	0	0	0	0	0	0	0.2	0	2	0.182979	5.62e-158	1.14e-154
ENSMUSG00000024486	18(-):36504929..36515805	-	15(+):99835305-99835305	0	0	0.125	0	0	0	0	0	0	1	0.115789	9.41e-79	1.91e-75
ENSMUSG00000071350	14(-):59402009..59440884	-	14(-):59527684-59527684	0	0	0	0	0	0	0	0.1	0	1	0.0905263	3.87e-20	7.83e-17
ENSMUSG00000036022	X(-):53243415..53269805	-	12(-):88875859-88876090	0	0	0	0	0	0	0	0	1	20	1	1.66e-165	3.35e-162
ENSMUSG00000045917	4(+):63558781..63586357	-	10(+):57304836-57305015	0	0	0	0	0	0	0	0.2	0	2	0.182979	2.83e-160	5.72e-157
ENSMUSG00000038417	10(-):41188172..41303260	-	8(-):95951420-95951445	0	0	0	0.25	0	0	0	0	0	2	0.234043	1.6e-161	3.23e-158
ENSMUSG00000001039	11(+):61505144..61512931	-	4(-):65796398-65796398	0	0	0	0	0	0	0	0.1	0	1	0.0905263	7.57e-12	1.53e-08
ENSMUSG00000024259	18(-):31580168..31609902	-	4(-):26329413-26329424	0	0	0	0	0	0	0	0.2	0	2	0.182979	6.54e-157	1.32e-153
ENSMUSG00000015112	6(-):6041218..6217173	-	16(+):45325182-45325410	0	0	0	0	0	0.75	0.625	0.8	0.05	20	0.625789	1.66e-165	3.35e-162
ENSMUSG00000051343	6(-):85334962..85374634	-	1(+):180749636-180749636	0	0.05	0	0	0	0	0	0	0	1	0.04	1	1
ENSMUSG00000032085	9(-):45929619..45936058	-	3(+):111994286-111994424	0	0	0	0	0.166667	1	1	0	0	17	0.940432	1.65e-165	3.35e-162
ENSMUSG00000006095	7(-):30224131..30232272	-	11(-):108923753-108923753	0	0.05	0	0	0	0	0	0	0	1	0.04	1	1
ENSMUSG00000026869	2(-):34849734..34874968	-	1(-):79002079-79002079	0	0	0	0	0	0	0	0	0.05	1	0.04	1	1
ENSMUSG00000026031	1(+):58711508..58758884	3(-):39358257..39358905 (ENSMUSG00000050533; Pseudogene)	-	0.125	0.95	0.25	0.625	0	0	0	0	0	27	0.732045	1.66e-165	3.36e-162
ENSMUSG00000056899	12(+):41024090..41955588	-	16(+):28153339-28153339	0	0	0	0	0	0	0.125	0	0	1	0.115789	2.38e-90	4.82e-87
ENSMUSG00000021451	13(-):51701246..51793747	-	1(+):64988933-64988933	0	0	0	0	0	0	0	0.1	0	1	0.0905263	3.67e-20	7.43e-17
ENSMUSG00000075602	15(-):74994877..74998031	-	3(-):35921769-35921769	0	0	0	0	0	0	0	0.1	0	1	0.0905263	3.87e-20	7.83e-17
ENSMUSG00000005312	13(-):58176156..58215653	-	X(+):133722814-133722849	0	0	0	0.25	0	0	0	0	0.05	3	0.156989	1.45e-150	2.94e-147
ENSMUSG00000020257	9(+):106170928..106191139	-	7(+):51691784-51691874	0	0	0	0	0	0	0	0	0.25	5	0.208791	6.79e-165	1.38e-161
ENSMUSG00000028995	5(-):23915276..24030690	-	X(-):119499505-119499650	0	0	0	0	0	0.75	0.25	0	0	8	0.590909	1.63e-165	3.29e-162
ENSMUSG00000028779	4(+):130102558..130128135	-	5(+):92790323-92790391	0	0	0	0	0	0	0	0.4	0	4	0.373913	1.85e-165	3.75e-162
ENSMUSG00000053483	1(-):171281945..171287991	-	11(-):64386671-64386847	0	0	0	0	0.833333	0.25	0.75	0	0.25	18	0.481481	1.66e-165	3.35e-162
ENSMUSG00000035575	11(-):79932321..79962390	-	17(+):74961630-74961654	0	0	0	0	0.166667	0.125	0.125	0	0	3	0.111111	9.94e-67	2.01e-63
ENSMUSG00000026664	2(+):4919019..4938730	-	5(+):22655609-22655894	0	0	0	0	0	0	0	0.5	0.85	22	0.702211	1.66e-165	3.36e-162
ENSMUSG00000016487	6(+):146888487..147032025	-	1(+):150724248-150724248	0	0	0	0.125	0	0	0	0	0	1	0.115789	6.03e-91	1.22e-87
ENSMUSG00000029152	5(+):73292784..73314069	-	10(-):71690314-71690314	0	0.05	0	0	0	0	0	0	0	1	0.04	1	1
ENSMUSG00000040746	11(+):70647235..70651421	-	11(+):70645791-70645807	0	0	0	0	0	0	0	0.2	0	2	0.182979	1.39e-158	2.82e-155
ENSMUSG00000033429	7(+):64392607..64412125	-	5(+):114989357-114989765	0.875	0.5	0.625	0.75	1	1	1	0.7	0.95	76	0.223158	1.77e-165	3.59e-162
ENSMUSG00000031668	6(+):70844515..70905245	-	3(-):126727582-126727670	0	0	0	0	0	0	0	0.4	0	4	0.373913	1.24e-165	2.51e-162
ENSMUSG00000027546	2(-):168634438..168742409	-	6(+):148874851-148874851	0	0	0	0	0	0	0	0.1	0	1	0.0905263	3.67e-20	7.43e-17
ENSMUSG00000039473	16(+):5050068..5086285	-	7(-):120905681-120905681	0	0	0	0.125	0	0	0	0	0	1	0.115789	6.03e-91	1.22e-87
ENSMUSG00000018599	11(+):60728398..60732951	-	X(-):127755241-127755282	0	0	0	0	0	0	0	0.3	0	3	0.277419	1.03e-164	2.08e-161
ENSMUSG00000013787	17(+):34898469..34914052	-	9(+):67786143-67786143	0	0	0	0	0	0	0	0.1	0	1	0.0905263	2.89e-12	5.86e-09
ENSMUSG00000032959	5(-):117282654..117287625	19(-):16267063..16267621 (ENSMUSG00000075268; Pseudogene; Intron of ENSMUSG00000024639)	-	0.625	0.9	1	0.875	1	1	1	1	1	90	0.191111	6.18e-162	1.25e-158
ENSMUSG00000038871	6(+):34476207..34505613	-	19(-):3403666-3403666	0	0	0	0	0	0	0	0.1	0	1	0.0905263	2.62e-11	5.31e-08
ENSMUSG00000034729	17(+):47368887..47381417	17(-):65438127..65438697 (Not annotated; Intron of ENSMUSG00000045036)	-	0.5	0.3	0.5	0.375	1	1	1	0.6	0.25	50	0.322783	1.66e-165	3.37e-162
ENSMUSG00000036315	17(-):36954356..36958559	-	1(+):7049512-7049512	0	0	0	0	0	0	0	0.1	0	1	0.0905263	1.66e-15	3.36e-12
ENSMUSG00000028851	4(-):133532542..133545996	8(-):29286430..29286954 (Not annotated)	-	0.375	1	0.75	0.875	0.166667	0	0	0.7	0.25	49	0.544247	1.66e-165	3.37e-162
ENSMUSG00000030814	7(-):127661456..127708933	-	9(+):18327829-18327970	0	0	0	0.5	0	0	0	0	0	4	0.478261	1.21e-165	2.46e-162
ENSMUSG00000009555	2(-):32705784..32713076	-	4(+):156214224-156214645	0	0	0	0	0	0	0.125	0.2	0	3	0.148387	1.12e-144	2.27e-141
ENSMUSG00000027423	2(-):144250123..144270906	-	13(+):54479035-54479035	0	0	0	0.125	0	0	0	0	0	1	0.115789	6.03e-91	1.22e-87
ENSMUSG00000039693	4(+):48539935..48561919	-	13(-):18587949-18587967	0	0	0	0	0	0	0	0.2	0	2	0.182979	9.1e-160	1.84e-156
ENSMUSG00000000275	11(+):88999376..89020293	-	1(+):94182347-94182590	0	0	0	0	0.5	1	1	0	0.1	21	0.798857	1.66e-165	3.35e-162
ENSMUSG00000056383	7(-):41372923..41393379	-	3(+):80989204-80989567	0	0	0	0	0	0	0	0.4	0.85	21	0.698286	1.66e-165	3.36e-162
ENSMUSG00000005981	16(-):4039971..4077827	-	18(+):30814590-30814590	0	0	0	0	0	0	0	0.1	0	1	0.0905263	2.62e-11	5.31e-08
ENSMUSG00000051747	2(-):76703980..76982547	-	14(-):101323377-101323377	0	0.05	0	0	0	0	0	0	0	1	0.04	1	1
ENSMUSG00000052298	11(-):54717456..54787675	-	7(+):91600983-91601022	0	0.1	0	0	0	0	0	0	0	2	0.0808511	0.955527	1
ENSMUSG00000034563	9(+):72985429..73016340	-	6(-):47936539-47936539	0	0	0	0.125	0	0	0	0	0	1	0.115789	6.03e-91	1.22e-87
ENSMUSG00000001472	8(+):123373753..123403835	-	12(-):4902866-4902970	0	0	0	0	0	0	0	0.6	0.3	12	0.371429	1.65e-165	3.34e-162
ENSMUSG00000035248	13(-):59771879..59823147	-	3(-):55569120-55569323	0	0	0	0	0.666667	0.25	0.375	0	0.05	10	0.368372	1.64e-165	3.32e-162
ENSMUSG00000037999	5(-):62602445..62766159	-	4(+):130383068-130383328	0	0	0	0	0.333333	0.625	0.375	0	0	10	0.432558	1.65e-165	3.33e-162
ENSMUSG00000051149	2(-):168180986..168207112	-	10(+):105313076-105313076	0	0.05	0	0	0	0	0	0	0	1	0.04	1	1
ENSMUSG00000004151	12(+):38779380..38868215	13(+):103356501..103357701 (ENSMUSG00000047643; Pseudogene)	-	0.5	0.9	0.625	0.875	0	0	0	0	0	34	0.701708	1.66e-165	3.36e-162
ENSMUSG00000028152	3(+):138742195..138907905	-	10(-):82595607-82595648	0	0	0	0	0	0	0	0.2	0	2	0.182979	1.39e-158	2.82e-155
ENSMUSG00000001016	3(+):90476126..90488379	-	X(+):22642236-22642236	0	0	0	0	0	0	0	0.1	0	1	0.0905263	2.62e-11	5.31e-08
ENSMUSG00000033781	13(+):3634032..3651774	-	14(+):106518236-106518282	0	0	0	0.375	0	0	0	0	0	3	0.354839	1.26e-165	2.55e-162
ENSMUSG00000042138	9(+):37489319..37524625	-	1(-):187425966-187425966	0	0	0	0	0	0	0	0.1	0	1	0.0905263	7.57e-12	1.53e-08
ENSMUSG00000027984	3(-):131233419..131272101	-	13(+):5757772-5757772	0	0.05	0	0	0	0	0	0	0	1	0.04	1	1
ENSMUSG00000026915	2(-):37483228..37703859	-	6(-):62321856-62321931	0	0	0	0.25	0	0	0	0	0	2	0.234043	1.92e-161	3.89e-158
ENSMUSG00000070313	9(-):36635754..36643376	-	7(-):41425275-41425275	0	0	0	0	0	0	0	0.1	0	1	0.0905263	6e-16	1.22e-12
ENSMUSG00000038555	18(+):34840589..34847463	-	5(-):49522349-49522394	0	0.15	0.625	0	0	0	0	0	0	8	0.396591	1.62e-165	3.29e-162
ENSMUSG00000015536	13(+):114818236..114832275	-	1(+):136554287-136554617	0.875	0.7	1	0.375	0	0	0	0	0	32	0.674219	1.66e-165	3.36e-162
ENSMUSG00000021752	14(+):8214148..8223567	-	13(+):11843918-11843918	0	0	0	0.125	0	0	0	0	0	1	0.115789	4.03e-88	8.17e-85
ENSMUSG00000021669	13(+):96542618..96640167	-	5(-):57273057-57273063	0	0	0	0	0	0	0	0.3	0	3	0.277419	1.47e-165	2.98e-162
ENSMUSG00000020802	11(-):116537740..116581447	-	1(+):29354469-29354469	0	0.05	0	0	0	0	0	0	0	1	0.04	1	1
ENSMUSG00000068882	2(+):69861562..69871846	-	3(-):132329657-132329657	0	0	0	0	0	0	0.125	0	0	1	0.115789	3.93e-89	7.95e-86
ENSMUSG00000029699	5(-):135960211..135974531	-	8(+):36509182-36509434	0	0	0	0.375	0	0	0	0	0	3	0.354839	1.44e-165	2.91e-162
ENSMUSG00000021076	12(+):70937857..70964718	-	11(-):47405184-47405215	0	0	0	0	0	0	0	0.5	0	5	0.472527	1.48e-165	2.99e-162
ENSMUSG00000055239	6(-):72841114..72899979	-	14(+):86545192-86545476	1	0.5	0.125	0.125	0	0	0	0	0	20	0.573684	1.66e-165	3.35e-162
ENSMUSG00000069539	10(-):89638721..89686285	-	14(+):15991721-15991746	0	0	0	0	0	0.25	0	0	0	2	0.234043	1.42e-162	2.87e-159
ENSMUSG00000038267	13(-):34179158..34345182	-	9(+):80959668-80959668	0	0	0.125	0	0	0	0	0	0	1	0.115789	3.68e-86	7.46e-83
ENSMUSG00000053641	9(+):64811340..64919667	-	5(-):48360848-48361064	0	0	0	0	0	0	0	0	0.2	4	0.165217	6.9e-155	1.4e-151
ENSMUSG00000040694	17(-):48419231..48432728	-	13(+):65216170-65216340	0.625	0.5	0.875	0.625	0	0	0	0	0	27	0.504026	1.66e-165	3.36e-162
ENSMUSG00000031169	X(-):8193848..8206525	-	11(+):46654541-46654548	0	0	0	0	0	0	0	0.2	0	2	0.182979	9.1e-160	1.84e-156
ENSMUSG00000042198	4(+):3938888..3951046	-	17(-):23570254-23570505	0	0	0	0	0.5	0.625	0.25	0	0	10	0.455814	1.65e-165	3.33e-162
ENSMUSG00000068036	17(+):13760539..13906150	-	2(+):126749666-126749713	0	0	0	0.25	0	0	0	0	0	2	0.234043	2.96e-164	5.99e-161
ENSMUSG00000040167	7(-):131388652..131410521	3(-):47050384..47051641 (ENSMUSG00000072387; Pseudogene)	-	0.375	0.75	0.25	0.875	0	0.25	0	0	0.05	30	0.493333	1.66e-165	3.36e-162
ENSMUSG00000004056	7(+):27591552..27640826	11(+):16514532..16515978 (ENSMUSG00000084347; Pseudogene)	-	0.75	1	0.625	0.875	0.5	1	1	1	1	87	0.295019	1.65e-165	3.34e-162
ENSMUSG00000093575	16(+):3884648..3919517	-	1(-):79389604-79389604	0	0.05	0	0	0	0	0	0	0	1	0.04	1	1
ENSMUSG00000039795	3(-):10339953..10351317	2(-):134762826..134763630 (ENSMUSG00000083879; Pseudogene)	-	0.125	0.65	0.75	0	0	0	0	0	0	20	0.562632	1.66e-165	3.36e-162
ENSMUSG00000030722	7(-):126382854..126396737	-	4(+):38455228-38455228	0	0	0	0	0.166667	0	0	0	0	1	0.157895	1.63e-161	3.29e-158
ENSMUSG00000041408	14(+):34673928..34747983	-	11(-):97161864-97161912	0	0	0.625	0.125	0	0	0	0	0	6	0.511111	1.6e-165	3.24e-162
ENSMUSG00000027660	3(+):31095058..31122577	-	X(-):45936422-45936646	0	0	0	0	0.166667	0.875	1	0	0	16	0.871875	1.66e-165	3.35e-162
ENSMUSG00000001441	11(-):97205842..97280638	-	3(+):140913655-140913655	0	0	0	0	0	0	0	0.1	0	1	0.0905263	1.66e-15	3.36e-12
ENSMUSG00000029050	4(-):155154075..155222592	-	15(+):90540835-90541073	0	0	0	0	0.166667	0.125	1	0.2	0.1	14	0.572822	1.65e-165	3.35e-162
ENSMUSG00000057101	7(+):24081924..24107713	-	1(+):43333678-43333737	0	0	0	0	0	0	0.125	0	0.05	2	0.0680851	1	1
ENSMUSG00000026917	2(+):27515157..27536535	-	7(-):130729555-130729555	0	0.05	0	0	0	0	0	0	0	1	0.04	1	1
ENSMUSG00000030279	6(-):143010920..143100141	-	12(+):71123248-71123248	0	0	0	0	0	0.125	0	0	0	1	0.115789	5.55e-94	1.12e-90
ENSMUSG00000021537	13(+):81783292..81797143	-	5(-):88707968-88708134	0.125	0.05	0.875	0.375	0	0	0	0	0	12	0.564286	1.65e-165	3.34e-162
ENSMUSG00000074656	2(-):154871410..154892935	8(-):52196063..52197056 (ENSMUSG00000052825; Pseudogene)	-	0	0.05	0	0.125	0	0	0	0.4	0.25	11	0.181176	1.1e-162	2.22e-159
ENSMUSG00000026799	2(+):29346819..29524793	-	16(-):20444134-20444134	0	0	0	0	0	0	0	0.1	0	1	0.0905263	6e-16	1.22e-12
ENSMUSG00000034903	2(-):65088339..65239403	-	X(+):147720398-147720563	0	0	0	0	0	0	0	0.2	0	2	0.182979	5.23e-160	1.06e-156
ENSMUSG00000058290	15(+):102296293..102324356	-	5(+):143077674-143077674	0	0	0	0	0	0	0.125	0	0	1	0.115789	1.97e-93	3.98e-90
ENSMUSG00000074452	9(+):35570284..35690318	-	14(+):35353518-35353518	0	0	0	0	0	0	0	0.1	0	1	0.0905263	9.17e-14	1.86e-10
ENSMUSG00000020132	10(-):115289863..115315591	-	6(+):124117993-124118059	0	0	0	0	0	0.75	0.75	0	0.05	13	0.648563	1.65e-165	3.34e-162
ENSMUSG00000026596	1(+):156558786..156649568	-	8(-):122003418-122003496	0.125	0.15	0	0	0	0	0	0	0	4	0.106522	1.73e-64	3.51e-61
ENSMUSG00000006301	1(-):74288247..74305622	-	1(-):125264101-125264101	0	0	0	0	0	0	0	0.1	0	1	0.0905263	2.89e-12	5.86e-09
ENSMUSG00000022464	15(-):96994823..97055956	-	7(-):55233994-55234158	0.125	0.8	0	0.125	0	0	0	0	0.05	19	0.61285	1.66e-165	3.35e-162
ENSMUSG00000006527	14(+):30714849..30822713	-	7(-):24508232-24508232	0	0.05	0	0	0	0	0	0	0	1	0.04	1	1
ENSMUSG00000023018	15(+):99702287..99713995	-	11(-):47209130-47209223	0	0	0	0.25	0	0	0	0	0	2	0.234043	1.33e-162	2.7e-159
ENSMUSG00000029625	5(+):145167213..145182041	-	3(-):41139571-41139571	0	0	0	0	0	0	0	0.1	0	1	0.0905263	2.62e-11	5.31e-08
ENSMUSG00000005413	8(+):75093621..75100589	-	6(+):31583218-31583258	0	0	0	0	0	0	0.25	0	0	2	0.234043	3.61e-162	7.31e-159
ENSMUSG00000021693	13(-):106958996..107022126	-	6(-):142557101-142557101	0	0	0	0	0	0	0	0.1	0	1	0.0905263	3.87e-20	7.83e-17
ENSMUSG00000029701	6(-):29123576..29165006	-	9(-):119674523-119674580	0	0	0	0	0	0	0	0	0.15	3	0.122581	6.15e-100	1.25e-96
ENSMUSG00000025041	19(-):46886831..47015153	-	8(-):79497716-79497828	0	0	0	0	0.333333	0.875	0.875	0	0	16	0.76875	1.65e-165	3.35e-162
ENSMUSG00000022995	1(-):181896384..182019990	-	12(-):111566886-111566886	0	0	0	0	0	0	0	0	0.05	1	0.04	1	1
ENSMUSG00000086965	16(+):18498901..18501658	-	2(+):65433169-65433169	0	0	0	0	0	0	0	0.1	0	1	0.0905263	3.67e-20	7.43e-17
ENSMUSG00000003865	7(+):45434844..45456619	-	12(+):113701001-113701114	0	0	0	0	0	0	0	0.4	0	4	0.373913	1.25e-165	2.52e-162
ENSMUSG00000014956	5(+):32458843..32517433	-	10(+):37161879-37161879	0	0	0	0.125	0	0	0	0	0	1	0.115789	1.51e-89	3.06e-86
ENSMUSG00000046985	5(-):44175154..44226626	-	11(+):44322722-44322722	0	0.05	0	0	0	0	0	0	0	1	0.04	1	1
ENSMUSG00000054134	17(+):30954679..31010708	-	10(-):33644300-33644301	0	0	0	0	0	0	0	0.2	0	2	0.182979	9.1e-160	1.84e-156
ENSMUSG00000028291	4(+):34550937..34566908	-	14(-):68153917-68153917	0	0	0	0.125	0	0	0	0	0	1	0.115789	5.66e-87	1.15e-83
ENSMUSG00000014177	11(+):62879455..62916780	-	8(+):17483411-17483411	0	0	0	0	0	0	0	0.1	0	1	0.0905263	9.17e-14	1.86e-10
ENSMUSG00000039661	8(+):31089471..31097047	-	3(+):125847223-125847319	0	0	0	0	0.166667	0.375	0	0	0	4	0.293478	1.16e-165	2.34e-162
ENSMUSG00000038615	11(-):96817414..96829968	-	3(-):151770487-151770582	0.125	0	0	0.25	0	0	0	0	0	3	0.182796	6.64e-157	1.34e-153
ENSMUSG00000014551	6(-):92169525..92184033	-	3(-):33291715-33291925	0	0	0	0	0	0.625	0	0	0	5	0.604396	1.42e-165	2.88e-162
ENSMUSG00000033972	17(-):22337989..22361400	-	17(+):55351996-55351996	0	0	0	0	0	0.125	0	0	0	1	0.115789	5.55e-94	1.12e-90
ENSMUSG00000078515	4(-):141677549..141723419	-	11(-):63013825-63013886	0	0	0	0.625	0	0	0	0	0	5	0.604396	1.46e-165	2.95e-162
ENSMUSG00000024007	17(-):29250803..29264158	-	16(+):15981785-15981816	0	0.1	0	0	0	0	0	0	0	2	0.0808511	0.650718	1
ENSMUSG00000030357	6(-):128429735..128438677	-	10(-):56659347-56659505	0	0	0	0	0.833333	0.875	1	0	0	20	0.892105	1.66e-165	3.36e-162
ENSMUSG00000039414	17(-):78752906..78835381	-	5(-):140175216-140175216	0	0	0.125	0	0	0	0	0	0	1	0.115789	2.21e-86	4.48e-83
ENSMUSG00000032570	9(-):105403539..105527319	-	11(+):89237341-89237341	0	0	0	0	0	0	0	0.1	0	1	0.0905263	9.3e-12	1.88e-08
ENSMUSG00000037270	3(+):36863104..37053033	-	15(+):101721727-101721806	0	0	0	0	0	0	0	0	0.15	3	0.122581	8.72e-97	1.77e-93
ENSMUSG00000028082	3(+):85971109..86130526	-	11(+):106037176-106037176	0	0.05	0	0	0	0	0	0	0	1	0.04	1	1
ENSMUSG00000020225	10(+):120201590..120224917	-	10(+):120227595-120227719	0	0	0	0	0	0	0	0	0.75	15	0.703704	1.65e-165	3.35e-162
ENSMUSG00000026646	2(-):3455815..3475031	-	2(+):83392925-83393118	0	0.2	0	0.375	0	0	0	0	0	7	0.217978	4.8e-165	9.72e-162
ENSMUSG00000029050	4(-):155154075..155222592	-	15(+):81627396-81627862	0	0	0	0	0.166667	0.125	1	0	0	10	0.809302	1.64e-165	3.33e-162
ENSMUSG00000027344	2(-):118204888..118256966	-	11(-):85426250-85426480	0	0	0	0	0.333333	0.5	0.25	0	0.05	9	0.290932	1.63e-165	3.31e-162
ENSMUSG00000077450	17(-):33742484..33760530	19(-):7398423..7399077 (ENSMUSG00000095690; Pseudogene)	-	0.25	0.65	0.625	0.5	0	0	0	0.3	0.7	41	0.309268	1.66e-165	3.37e-162
ENSMUSG00000003955	16(-):36043844..36071515	-	6(-):47423345-47423345	0	0	0	0.125	0	0	0	0	0	1	0.115789	3.37e-96	6.82e-93
ENSMUSG00000034557	4(-):108637466..108780798	-	X(+):47112756-47112756	0	0	0	0	0	0	0	0.1	0	1	0.0905263	6e-16	1.22e-12
ENSMUSG00000020260	10(+):77259300..77269586	-	18(-):57146506-57146506	0	0	0	0	0	0	0	0.1	0	1	0.0905263	6e-16	1.22e-12
ENSMUSG00000046691	8(-):106883863..106893601	-	14(+):49401869-49401869	0	0	0	0	0	0	0	0.1	0	1	0.0905263	9.17e-14	1.86e-10
ENSMUSG00000046573	13(-):35978797..36117357	-	12(+):105846856-105846988	0	0	0	0.25	0	0	0	0	0	2	0.234043	3.63e-162	7.36e-159
ENSMUSG00000097333	13(-):67515781..67526177	-	2(-):53404051-53404134	0	0	0	0	0	0	0	0.1	0.15	4	0.1	1.99e-54	4.04e-51
ENSMUSG00000027882	3(-):108793176..108840526	-	2(-):4325752-4325752	0	0	0	0.125	0	0	0	0	0	1	0.115789	5.66e-87	1.15e-83
ENSMUSG00000040363	X(-):12036740..12160355	-	13(-):111560228-111560228	0	0	0	0	0	0	0	0.1	0	1	0.0905263	9.3e-12	1.88e-08
ENSMUSG00000015806	5(-):45434021..45450236	-	10(-):59650477-59650754	0	0	0	0	1	0.375	1	0.2	0.05	20	0.720526	1.66e-165	3.35e-162
ENSMUSG00000033060	14(+):101729957..101934710	-	19(+):51706581-51706581	0	0	0	0	0	0	0	0.1	0	1	0.0905263	6e-16	1.22e-12
ENSMUSG00000005566	7(+):12999114..13031035	-	4(+):108179459-108179459	0	0	0	0.125	0	0	0	0	0	1	0.115789	4.56e-94	9.24e-91
ENSMUSG00000038518	13(+):44729474..44921643	-	8(-):52075298-52075426	0.25	0.15	0	0.125	0	0	0	0	0	6	0.124444	9.83e-121	1.99e-117
ENSMUSG00000047446	12(-):40005447..40038025	-	17(+):36229362-36229959	0.25	0	0.125	0.25	0	0	0	0	0	5	0.182418	6.64e-163	1.34e-159
ENSMUSG00000034930	6(+):83135463..83152579	-	9(+):110275241-110275298	0	0	0	0	0.333333	0.125	0.375	0	0	6	0.274074	1.66e-165	3.36e-162
ENSMUSG00000033909	11(-):118259651..118290244	-	6(-):36451003-36451097	0	0	0	0	0	0	0	0	0.15	3	0.122581	1.93e-96	3.9e-93
ENSMUSG00000038648	6(-):37327255..37442146	-	12(-):26935698-26935889	0.875	0.95	1	1	0	0	0.125	0.4	0.45	56	0.569286	1.66e-165	3.37e-162
ENSMUSG00000068739	3(-):108424865..108445209	-	7(+):62961789-62961789	0	0	0	0	0	0	0	0.1	0	1	0.0905263	3.67e-20	7.43e-17
ENSMUSG00000027678	2(+):165992636..166073242	-	11(-):115943277-115943382	0	0	0	0	0	0	0.25	0	0	2	0.234043	1.6e-163	3.23e-160
ENSMUSG00000051579	X(-):136168984..136172342	-	9(+):56544055-56544059	0	0	0	0	0	0	0	0.2	0	2	0.182979	4.43e-163	8.96e-160
ENSMUSG00000032666	1(-):151852403..152090125	-	3(-):96175456-96175491	0	0	0	0	0	0	0	0.2	0	2	0.182979	2.72e-163	5.52e-160
ENSMUSG00000044835	1(+):161142691..161170498	-	14(+):51772661-51772661	0	0	0	0	0	0	0	0.1	0	1	0.0905263	3.87e-20	7.83e-17
ENSMUSG00000036432	3(-):58674938..58692400	-	2(+):20843206-20843420	0	0	0	0	0.833333	0.875	0.75	0	0.4	26	0.577582	1.66e-165	3.36e-162
ENSMUSG00000033157	16(-):45729725..45742955	-	4(-):113538275-113538275	0	0	0	0	0	0	0	0.1	0	1	0.0905263	6e-16	1.22e-12
ENSMUSG00000040297	1(-):161816114..161876682	-	15(-):76386840-76386892	0	0	0	0	0	0	0	0	0.25	5	0.208791	5.18e-164	1.05e-160
ENSMUSG00000045969	8(+):11555571..11563251	-	6(-):62465193-62465260	0	0	0	0	0.166667	0.125	0.625	0	0	7	0.447833	1.61e-165	3.25e-162
ENSMUSG00000027225	2(+):122298900..122302885	-	X(+):111632512-111632512	0	0	0	0.125	0	0	0	0	0	1	0.115789	1.57e-84	3.18e-81
ENSMUSG00000038648	6(-):37327255..37442146	-	3(-):154403716-154403716	0	0	0	0	0	0	0	0.1	0	1	0.0905263	2.62e-11	5.31e-08
ENSMUSG00000022124	14(-):103080239..103099566	-	7(-):126053165-126053211	0	0.05	0.625	0	0	0	0	0	0	6	0.497778	1.59e-165	3.23e-162
ENSMUSG00000009739	15(-):100575318..100599984	-	16(+):55384758-55384758	0	0	0	0	0	0	0	0.1	0	1	0.0905263	3.67e-20	7.43e-17
ENSMUSG00000028558	4(+):109234485..109254571	-	2(+):181917630-181917630	0	0	0	0.125	0	0	0	0	0	1	0.115789	4.56e-94	9.24e-91
ENSMUSG00000031555	8(-):24949611..25016927	-	5(+):97856704-97856704	0	0	0	0.125	0	0	0	0	0	1	0.115789	3.37e-96	6.82e-93
ENSMUSG00000016921	2(+):162931528..162937121	-	8(+):21943373-21943373	0	0	0	0	0	0	0	0.1	0	1	0.0905263	7.57e-12	1.53e-08
ENSMUSG00000041353	X(-):150397773..150459154	-	1(+):189668917-189669114	0.25	0.45	0	0.25	0	0	0	0	0	13	0.292678	1.65e-165	3.35e-162
ENSMUSG00000037028	4(+):101909121..101911908	-	8(+):111201045-111201045	0	0	0	0	0	0	0	0	0.05	1	0.04	1	1
ENSMUSG00000040374	3(-):5560188..5576239	-	8(+):75924314-75924449	0	0	0	0	0.333333	1	0.875	0	0	17	0.842144	1.65e-165	3.35e-162
ENSMUSG00000040195	10(+):127666901..127701049	-	X(+):103164353-103164353	0	0	0	0.125	0	0	0	0	0	1	0.115789	3.37e-96	6.82e-93
ENSMUSG00000002580	11(-):98437708..98438991	-	9(-):44591684-44591684	0	0	0	0	0	0	0	0.1	0	1	0.0905263	9.17e-14	1.86e-10
ENSMUSG00000010290	1(+):43098710..43115947	-	14(-):61747774-61747774	0	0	0	0	0	0	0	0.1	0	1	0.0905263	9.17e-14	1.86e-10
ENSMUSG00000040234	6(-):146602352..146642824	-	10(+):103479259-103479482	0	0	0	0	0.833333	0.875	0.75	0	0	18	0.780627	1.65e-165	3.35e-162
ENSMUSG00000038485	11(+):97362551..97398542	-	1(-):41645578-41645699	0.375	0	0	0	0	0	0	0	0	3	0.354839	3.02e-165	6.12e-162
ENSMUSG00000020677	11(+):83942062..83963088	-	2(+):11360910-11360910	0	0	0	0	0	0	0	0.1	0	1	0.0905263	3.67e-20	7.43e-17
ENSMUSG00000042066	1(-):132356315..132391281	-	5(-):92071781-92071781	0.125	0	0	0	0	0	0	0	0	1	0.115789	1.51e-85	3.05e-82
ENSMUSG00000021732	13(+):118669791..118792115	-	6(+):60021255-60021537	0.75	0.75	0.625	0.75	0	0	0	0	0	32	0.595703	1.66e-165	3.36e-162
ENSMUSG00000039000	5(+):29569242..29676092	-	18(+):84966639-84966639	0	0	0	0	0	0	0	0	0.05	1	0.04	1	1
ENSMUSG00000037622	4(-):133292459..133353481	-	3(-):120177912-120177912	0	0	0	0	0	0	0	0.1	0	1	0.0905263	2.89e-12	5.86e-09
ENSMUSG00000020149	11(+):20201432..20226856	-	18(+):75651308-75651308	0	0	0	0.125	0	0	0	0	0	1	0.115789	1.57e-84	3.18e-81
ENSMUSG00000035107	16(+):58408443..58469727	-	1(+):8423571-8423622	0	0.2	0	0	0	0	0	0	0	4	0.165217	4.13e-157	8.37e-154
ENSMUSG00000033475	17(-):47686646..47688386	-	8(+):27131544-27131544	0	0	0	0	0	0	0	0.1	0	1	0.0905263	6e-16	1.22e-12
ENSMUSG00000043419	11(+):69340461..69342641	-	8(+):93382720-93382980	0.5	0.65	0.25	0.25	0	0	0	0	0	21	0.417905	1.66e-165	3.35e-162
ENSMUSG00000023106	5(+):123907175..123928835	-	12(-):92140676-92140769	0.125	0.2	0	0	0	0	0	0	0	5	0.14022	5.85e-136	1.18e-132
ENSMUSG00000023931	17(-):53398889..53463321	-	10(+):48776510-48776997	0	0.05	0.375	0	0	0	0	0	0	4	0.263043	4e-165	8.09e-162
ENSMUSG00000055204	5(-):90227166..90366577	-	18(-):7677702-7677784	0	0	0	0.25	0	0	0	0	0	2	0.234043	1.07e-162	2.16e-159
ENSMUSG00000040935	4(-):140727355..140742643	-	5(+):82373810-82373810	0	0	0	0	0	0	0	0.1	0	1	0.0905263	6e-16	1.22e-12
ENSMUSG00000020225	10(+):120201590..120224917	-	2(+):17875988-17876143	0	0	0	0	0	0	0	0	0.85	17	0.817722	1.65e-165	3.35e-162
ENSMUSG00000053110	9(-):7931999..8004596	-	3(+):26485504-26485504	0	0	0	0	0	0	0	0.1	0	1	0.0905263	9.17e-14	1.86e-10
ENSMUSG00000028842	4(-):126331704..126429556	-	16(+):84254759-84254848	0	0	0	0	0	0	0	0.2	0	2	0.182979	1.77e-161	3.59e-158
ENSMUSG00000009076	11(+):4704678..4737669	-	11(+):76181409-76181409	0	0	0	0	0.166667	0	0	0	0	1	0.157895	1.07e-162	2.16e-159
ENSMUSG00000010554	11(+):74770830..74828525	-	9(+):3733175-3733230	0	0	0	0	0.5	0	0.25	0	0	5	0.367033	1.47e-165	2.98e-162
ENSMUSG00000105103	3(-):116641902..116681260	-	13(-):16431612-16431671	0	0	0	0	0	0	0.375	0	0	3	0.354839	1.96e-165	3.97e-162
ENSMUSG00000002297	5(-):8396973..8422716	-	15(-):48043724-48043732	0	0	0	0	0	0	0	0.2	0	2	0.182979	1.12e-163	2.27e-160
ENSMUSG00000019461	11(+):69846376..69852058	-	11(+):96522155-96522300	0	0	0	0	0	0.5	0	0	0	4	0.478261	1.18e-165	2.38e-162
ENSMUSG00000052593	12(-):21323509..21373632	-	11(-):9795867-9795963	0	0	0	0	0	0.625	0.5	0	0	9	0.524904	1.64e-165	3.32e-162
ENSMUSG00000014956	5(+):32458843..32517433	-	17(-):12439857-12440303	0.375	0.2	0.125	0	0.5	0.375	0.25	0.2	0	18	0.150427	1.04e-142	2.1e-139
ENSMUSG00000026361	1(-):143598800..143702893	-	6(+):60932308-60932308	0	0	0	0.125	0	0	0	0	0	1	0.115789	6.03e-91	1.22e-87
ENSMUSG00000052593	12(-):21323509..21373632	-	11(-):9800183-9800271	0	0	0	0	0	0.75	0.5	0	0	10	0.609302	1.64e-165	3.32e-162
ENSMUSG00000058446	6(+):54816916..54893500	-	13(+):72407404-72407404	0	0	0	0	0	0	0	0.1	0	1	0.0905263	7.57e-12	1.53e-08
ENSMUSG00000028465	4(-):43531519..43562691	-	8(-):14587884-14587884	0	0	0.125	0	0	0	0	0	0	1	0.115789	7.44e-86	1.51e-82
ENSMUSG00000021537	13(+):81783292..81797143	-	2(+):131114892-131114916	0.25	0.05	0.125	0.5	0	0.375	0	0	0	11	0.260749	1.68e-165	3.4e-162
ENSMUSG00000024007	17(-):29250803..29264158	-	11(+):121869417-121869417	0	0	0	0	0	0	0	0.1	0	1	0.0905263	3.67e-20	7.43e-17
ENSMUSG00000030802	7(+):127904082..127910221	-	8(-):120960766-120960766	0	0	0	0	0	0	0	0.1	0	1	0.0905263	1.6e-14	3.25e-11
ENSMUSG00000001666	10(-):75771230..75773414	-	3(+):131219628-131219742	0	0	0	0.25	0	0	0	0	0	2	0.234043	2.91e-163	5.9e-160
ENSMUSG00000028647	4(+):123904832..123912269	-	7(+):63320689-63320690	0	0	0	0	0	0	0	0.2	0	2	0.182979	7.8e-162	1.58e-158
ENSMUSG00000055670	11(+):72796226..72927120	-	5(-):114580432-114580514	0	0.1	0.375	0	0	0	0	0	0	5	0.224615	2.64e-165	5.35e-162
ENSMUSG00000046836	1(-):183276352..183297269	6(+):112605543..112606776 (ENSMUSG00000029633; Pseudogene)	-	0.25	0.95	0.625	0.5	0	0	0	0.3	0	33	0.610967	1.66e-165	3.36e-162
ENSMUSG00000051586	6(-):120931707..121130999	-	1(+):4398071-4398248	0	0	0	0	0	1	1	0.3	0	19	0.862201	1.66e-165	3.35e-162
ENSMUSG00000031563	8(-):47823959..47990924	-	17(-):7271586-7271621	0	0.05	0	0	0	0	0	0.1	0	2	0.0553191	1	1
ENSMUSG00000023068	10(+):52417547..52440192	-	14(-):44978792-44978968	0	0	0.375	0.125	0	0	0	0	0.3	10	0.224186	2.27e-165	4.59e-162
ENSMUSG00000027111	2(+):71745616..71858416	-	11(-):5230072-5230072	0	0	0.125	0	0	0	0	0	0	1	0.115789	7.44e-86	1.51e-82
ENSMUSG00000063972	2(-):38723370..38927688	-	6(+):134125988-134125988	0	0	0.125	0	0	0	0	0	0	1	0.115789	1.31e-80	2.66e-77
ENSMUSG00000074582	2(+):166805588..166898052	-	6(+):133076721-133076842	0	0	0	0	0	0	0	0.3	0	3	0.277419	3.81e-164	7.71e-161
ENSMUSG00000037622	4(-):133292459..133353481	-	10(+):39176756-39176756	0	0	0	0	0	0	0	0.1	0	1	0.0905263	2.89e-12	5.86e-09
ENSMUSG00000020577	12(-):36014557..36042500	-	16(+):11205824-11205868	0	0	0	0	0	0	0	0.2	0	2	0.182979	8.4e-162	1.7e-158
ENSMUSG00000029249	5(+):77265491..77286432	-	2(+):132392751-132392751	0	0	0	0	0	0	0	0.1	0	1	0.0905263	3.87e-20	7.83e-17
ENSMUSG00000039428	7(-):89139714..89404222	-	17(-):93803532-93803724	0	0	0	0	0.666667	0	0	0	0.8	20	0.713684	1.66e-165	3.36e-162
ENSMUSG00000032487	1(+):150100031..150108227	-	8(-):45480590-45480590	0	0	0	0.125	0	0	0	0	0	1	0.115789	4.56e-94	9.24e-91
ENSMUSG00000029238	5(-):76209868..76304792	-	10(+):35733141-35733141	0	0	0	0.125	0	0	0	0	0	1	0.115789	4.03e-88	8.17e-85
ENSMUSG00000027162	2(+):109890853..109901003	-	13(+):61603549-61603549	0	0	0	0	0	0	0	0	0.05	1	0.04	1	1
ENSMUSG00000045180	X(-):152609509..152769465	-	3(-):90327342-90327342	0	0	0	0	0.166667	0	0	0	0	1	0.157895	1.63e-161	3.29e-158
ENSMUSG00000094733	16(+):36210403..36217788	-	1(-):49548480-49548480	0	0	0	0	0	0	0	0.1	0	1	0.0905263	3.87e-20	7.83e-17
ENSMUSG00000000142	11(+):108920349..108950783	-	8(-):64477658-64477658	0	0.05	0	0	0	0	0	0	0	1	0.04	1	1
ENSMUSG00000064254	7(+):24587543..24608925	-	14(+):13873921-13874043	0	0	0	0	0.5	0	0	0	0	3	0.483871	9.55e-166	1.93e-162
ENSMUSG00000031010	X(+):13071498..13173328	-	2(-):160720769-160721078	0	0	0	0	0	0	0	0.2	0.35	9	0.245977	2.71e-165	5.49e-162
ENSMUSG00000038518	13(+):44729474..44921643	-	6(+):107634109-107634109	0	0	0	0	0	0	0	0.1	0	1	0.0905263	2.62e-11	5.31e-08
ENSMUSG00000024672	19(-):11321039..11336146	-	19(-):11341179-11341185	0	0.1	0	0	0	0	0	0	0	2	0.0808511	0.59991	1
ENSMUSG00000047996	X(-):78449613..78583896	-	8(+):76174062-76174062	0	0	0	0	0	0	0	0	0.05	1	0.04	1	1
ENSMUSG00000029655	5(-):150608007..150666183	-	10(-):109075620-109075685	0	0	0	0	0	0	0	0	0.1	2	0.0808511	0.974538	1
ENSMUSG00000020608	12(+):11265886..11319785	-	1(+):25549288-25549463	0	0.15	0.375	0.75	0	0.75	0	0	0	18	0.492308	1.66e-165	3.35e-162
ENSMUSG00000022652	16(+):48431237..48630905	-	4(-):55111916-55111916	0	0	0	0.125	0	0	0	0	0	1	0.115789	5.66e-87	1.15e-83
ENSMUSG00000024391	17(-):35128997..35132050	-	X(+):79609378-79609378	0	0	0	0	0	0	0	0.1	0	1	0.0905263	9.17e-14	1.86e-10
ENSMUSG00000027374	2(+):127587222..127606829	2(-):20235047..20236097 (ENSMUSG00000027374; Pseudogene; Intron of ENSMUSG00000036617)	-	0	0.15	0	0.375	0.166667	0.125	0.625	0.8	0.05	22	0.377396	1.66e-165	3.36e-162
ENSMUSG00000026240	1(+):86582904..86609375	-	X(+):115543759-115543759	0	0	0	0	0	0.125	0	0	0	1	0.115789	3.59e-90	7.26e-87
ENSMUSG00000059518	5(-):136982164..136988021	-	13(-):19667921-19667921	0	0	0	0	0	0	0	0.1	0	1	0.0905263	3.67e-20	7.43e-17
ENSMUSG00000018076	5(+):118560679..118765438	-	3(-):80222027-80222027	0	0	0	0.125	0	0	0	0	0	1	0.115789	1.57e-84	3.18e-81
ENSMUSG00000024908	19(-):3454933..3575749	-	8(-):39480161-39480161	0	0	0	0	0	0	0	0.1	0	1	0.0905263	9.17e-14	1.86e-10
ENSMUSG00000026174	1(+):74506058..74530842	-	8(+):60495907-60495918	0	0	0	0.25	0	0	0	0	0	2	0.234043	2.91e-163	5.9e-160
ENSMUSG00000030138	6(-):118383381..118419474	-	15(-):49554031-49554071	0	0	0	0	0	0	0	0.2	0	2	0.182979	2.74e-160	5.56e-157
ENSMUSG00000040731	5(-):134619721..134639490	-	8(-):95955267-95955430	0	0	0	0	0	0	0	0.3	0	3	0.277419	2.02e-165	4.09e-162
ENSMUSG00000069844	11(+):67052670..67067070	-	19(+):53089615-53089615	0	0	0	0	0	0	0	0.1	0	1	0.0905263	3.87e-20	7.83e-17
ENSMUSG00000062210	18(+):49979427..50107173	-	4(-):94666036-94666253	0	0	0	0	0.666667	0.375	0.75	0	0.4	21	0.420444	1.66e-165	3.36e-162
ENSMUSG00000022377	15(-):64086857..64382919	-	14(-):21120902-21120933	0	0	0	0	0	0	0	0.2	0	2	0.182979	2.72e-163	5.52e-160
ENSMUSG00000026520	1(+):180904293..180908088	-	18(+):40292339-40292339	0	0	0	0	0	0	0	0	0.05	1	0.04	1	1
ENSMUSG00000030304	6(-):148179079..148212374	-	X(+):103299231-103299265	0	0	0	0	0.833333	0.75	1	0.1	0	20	0.795789	1.66e-165	3.35e-162
ENSMUSG00000025777	1(+):17145362..17164271	-	4(-):129419640-129419640	0	0	0	0	0	0	0	0.1	0	1	0.0905263	6e-16	1.22e-12
ENSMUSG00000027229	2(+):122186272..122206397	-	5(-):145072895-145073073	0	0	0	0	0	0	0	0.4	0	4	0.373913	1.23e-165	2.49e-162
ENSMUSG00000020134	11(+):21091291..21150323	-	13(+):24139368-24139369	0	0	0	0	0	0	0	0.2	0	2	0.182979	2.39e-157	4.84e-154
ENSMUSG00000024789	19(+):29251828..29313080	-	14(-):52523800-52523800	0	0	0	0.125	0	0	0	0	0	1	0.115789	3.37e-96	6.82e-93
ENSMUSG00000022354	15(+):58933810..58939489	-	10(-):93299101-93299358	0	0.2	0	0.25	0	0	0	0	0	6	0.164444	9.19e-156	1.86e-152
ENSMUSG00000016382	X(-):75785654..75875182	-	7(+):88036665-88036687	0	0	0	0	0	0	0	0.2	0	2	0.182979	6.58e-162	1.33e-158
ENSMUSG00000005442	7(+):25267704..25294159	-	4(+):63461984-63462085	0	0	0	0.375	0	0	0	0	0.05	4	0.263043	1.56e-164	3.17e-161
ENSMUSG00000027130	2(+):112265825..112363163	-	X(-):89117332-89117332	0	0	0	0	0	0	0	0.1	0	1	0.0905263	3.67e-20	7.43e-17
ENSMUSG00000021692	13(+):106947129..106960224	4(+):84915895..84916834 (ENSMUSG00000083139; Pseudogene; Intron of ENSMUSG00000038070)	-	0.75	0.95	1	0.875	0	0	0	0	0.15	43	0.752523	1.66e-165	3.37e-162
ENSMUSG00000029407	5(+):92137938..92202798	-	12(-):29074014-29074014	0	0	0	0.125	0	0	0	0	0	1	0.115789	2.22e-87	4.49e-84
ENSMUSG00000025203	19(+):44293676..44306864	-	1(+):47122324-47122339	0	0	0	0	0	0	0	0.2	0	2	0.182979	9.1e-160	1.84e-156
ENSMUSG00000049354	11(+):106036872..106059324	-	3(+):86127119-86127119	0	0.05	0	0	0	0	0	0	0	1	0.04	1	1
ENSMUSG00000038975	3(-):153907287..153913009	-	11(+):87880970-87880994	0	0	0	0	0	0	0	0.2	0	2	0.182979	1.4e-163	2.84e-160
ENSMUSG00000036427	7(-):34201330..34230336	8(+):5639583..5640996 (ENSMUSG00000043192; Pseudogene)	-	0.75	1	1	0.75	0.5	1	1	0.4	0.1	65	0.585509	1.66e-165	3.36e-162
ENSMUSG00000038991	13(-):38500273..38528824	-	2(-):118175083-118175238	0	0	0	0	0	0.875	0.125	0	0	8	0.761364	1.61e-165	3.27e-162
ENSMUSG00000048000	1(+):87326998..87450796	-	3(-):142455725-142455749	0	0	0	0	0	0	0	0.2	0	2	0.182979	4.43e-163	8.96e-160
ENSMUSG00000022214	14(+):55560006..55570065	-	1(-):4135428-4135746	0	0	0	0.125	0.333333	0	0	0.1	0	4	0.18913	2.65e-159	5.37e-156
ENSMUSG00000014551	6(-):92169525..92184033	-	16(-):75587137-75587256	0	0	0	0	0	0.375	0.125	0	0	4	0.282609	1.7e-165	3.44e-162
ENSMUSG00000053110	9(-):7931999..8004596	-	12(-):94305094-94305300	0	0	0	0	0	0	0	0	0.15	3	0.122581	1.5e-95	3.03e-92
ENSMUSG00000023886	17(+):14279506..14404790	-	6(+):89458464-89458464	0	0	0	0.125	0	0	0	0	0	1	0.115789	6.03e-91	1.22e-87
ENSMUSG00000109493	X(+):7722245..7730530	-	12(+):119345955-119346144	0	0	0	0	0	0	0	0.2	0.05	3	0.122581	1.48e-93	3e-90
ENSMUSG00000031647	8(+):60632827..60676729	-	3(+):18812721-18812721	0	0	0.125	0	0	0	0	0	0	1	0.115789	9.41e-79	1.91e-75
ENSMUSG00000020088	10(+):61680310..61693295	-	13(+):64965481-64965583	0.875	0.45	0	0.125	0	0	0.25	0	0	19	0.461928	1.66e-165	3.35e-162
ENSMUSG00000040234	6(-):146602352..146642824	-	8(+):39445996-39446162	0	0.5	0.25	0	0	0	0	0	0.05	13	0.337164	1.65e-165	3.35e-162
ENSMUSG00000054648	8(-):69706332..69710724	-	8(-):69611728-69611728	0	0	0	0.125	0	0	0	0	0	1	0.115789	5.66e-87	1.15e-83
ENSMUSG00000039835	10(+):18318985..18533892	-	5(+):145353493-145353603	0.5	0.15	0	0	0	0	0	0	0	7	0.298876	1.62e-165	3.27e-162
ENSMUSG00000075470	15(+):90224311..90230554	-	8(+):78345718-78345718	0	0	0	0	0	0	0.125	0	0	1	0.115789	1.97e-93	3.98e-90
ENSMUSG00000030722	7(-):126382854..126396737	-	4(-):26592578-26592578	0	0	0	0	0	0	0	0.1	0	1	0.0905263	9.3e-12	1.88e-08
ENSMUSG00000018476	11(-):69398508..69413675	-	X(-):78042160-78042160	0	0	0	0.125	0	0	0	0	0	1	0.115789	2.22e-87	4.49e-84
ENSMUSG00000039473	16(+):5050068..5086285	-	10(+):26808585-26808585	0	0	0	0.125	0	0	0	0	0	1	0.115789	6.03e-91	1.22e-87
ENSMUSG00000028690	4(-):116702279..116708406	-	11(+):35486448-35486448	0	0	0	0.125	0	0	0	0	0	1	0.115789	5.66e-87	1.15e-83
ENSMUSG00000028760	4(+):137993022..138208508	-	1(-):102534144-102534144	0	0	0	0	0	0	0	0.1	0	1	0.0905263	2.89e-12	5.86e-09
ENSMUSG00000051896	6(-):70913087..70918927	-	7(+):140167369-140167407	0	0	0	0	0	0	0	0.2	0	2	0.182979	3.61e-163	7.32e-160
ENSMUSG00000022957	16(+):91729281..91920597	-	10(+):25312039-25312039	0	0	0	0.125	0	0	0	0	0	1	0.115789	5.66e-87	1.15e-83
ENSMUSG00000021477	13(-):64363214..64370306	-	7(-):80804304-80804304	0	0	0	0	0	0	0	0.1	0	1	0.0905263	1.66e-15	3.36e-12
ENSMUSG00000040250	6(-):146549632..146577835	-	3(+):136664337-136664337	0	0	0	0	0	0	0	0.1	0	1	0.0905263	1.6e-14	3.25e-11
ENSMUSG00000026596	1(+):156558786..156649568	-	5(+):52558296-52558299	0	0	0	0	0	0.5	0	0	0.1	6	0.324444	1.65e-165	3.34e-162
ENSMUSG00000028402	4(-):81278500..81442815	-	4(+):132488905-132488905	0	0	0	0	0	0	0	0.1	0	1	0.0905263	1.66e-15	3.36e-12
ENSMUSG00000034108	19(-):4825366..4839322	-	15(-):58886065-58886065	0	0	0	0	0	0	0	0.1	0	1	0.0905263	7.57e-12	1.53e-08
ENSMUSG00000001089	4(+):136469761..136554780	-	9(-):34285963-34285963	0	0	0	0.125	0	0	0	0	0	1	0.115789	1.51e-89	3.06e-86
ENSMUSG00000030522	7(+):64287653..64340806	-	16(-):49243059-49243096	0	0	0	0	0	0	0	0	0.15	3	0.122581	1.49e-97	3.02e-94
ENSMUSG00000020149	11(+):20201432..20226856	-	6(+):3658219-3658423	0	0	0	0	0	0.375	0.875	0.1	0	11	0.625241	1.64e-165	3.32e-162
ENSMUSG00000058240	16(-):91689322..91728975	-	X(-):153099416-153099552	0.5	0.05	0.25	0	0	0	0	0	0	7	0.314286	1.63e-165	3.29e-162
ENSMUSG00000031357	X(-):162857057..162888447	-	11(-):23062273-23062410	0	0	0.25	0	0	0	0	0	0	2	0.234043	3.66e-161	7.42e-158
ENSMUSG00000048701	10(+):70097121..70193200	-	6(+):76577211-76577211	0.125	0	0	0	0	0	0	0	0	1	0.115789	2.52e-86	5.11e-83
ENSMUSG00000039164	2(+):32450457..32456953	-	1(+):26729658-26729658	0	0	0	0	0	0	0	0.1	0	1	0.0905263	1.66e-15	3.36e-12
ENSMUSG00000014867	2(-):26920040..26933928	-	19(+):21727817-21727855	0	0	0	0	0	0	0	0.3	0	3	0.277419	1.15e-165	2.33e-162
ENSMUSG00000036817	5(+):139200637..139249840	-	13(-):52657279-52657279	0	0	0	0	0	0	0	0	0.05	1	0.04	1	1
ENSMUSG00000024077	17(-):78649913..78737196	-	13(+):67355535-67355535	0.125	0	0	0	0	0	0	0	0	1	0.115789	1.02e-83	2.07e-80
ENSMUSG00000029467	5(-):122453513..122502225	-	10(+):42537021-42537021	0	0.05	0	0	0	0	0	0	0	1	0.04	1	1
ENSMUSG00000028309	4(+):49632006..49656887	-	10(+):74042636-74042636	0	0	0	0	0.166667	0	0	0	0	1	0.157895	1.63e-161	3.29e-158
ENSMUSG00000047446	12(-):40005447..40038025	-	18(+):49568507-49568612	0.375	0	0.125	0.25	0	0	0	0	0	6	0.244444	1.91e-165	3.86e-162
ENSMUSG00000029050	4(-):155154075..155222592	-	16(-):57391664-57391664	0	0	0	0	0	0	0	0.1	0	1	0.0905263	1.66e-15	3.36e-12
ENSMUSG00000029405	5(-):92052146..92083719	-	6(-):145881663-145881663	0.125	0	0	0	0	0	0	0	0	1	0.115789	1.51e-85	3.05e-82
ENSMUSG00000016252	2(-):174461072..174464105	-	19(+):4694923-4694923	0	0.05	0	0	0	0	0	0	0	1	0.04	1	1
ENSMUSG00000031563	8(-):47823959..47990924	-	18(+):10724297-10724297	0	0.05	0	0	0	0	0	0	0	1	0.04	1	1
ENSMUSG00000005687	3(+):103171655..103179166	-	18(-):30677362-30677362	0	0	0	0	0	0	0	0.1	0	1	0.0905263	9.17e-14	1.86e-10
ENSMUSG00000031904	8(+):106168857..106198706	-	8(+):106154995-106154995	0	0	0	0.125	0	0	0	0	0	1	0.115789	5.66e-87	1.15e-83
ENSMUSG00000026273	1(-):93299211..93305915	-	18(-):13097132-13097176	0	0	0	0	0	0	0	0.1	0.05	2	0.0553191	1	1
ENSMUSG00000035847	X(-):70343069..70365084	-	16(-):61600167-61600250	0	0	0	0.25	0	0	0	0	0	2	0.234043	2.91e-163	5.9e-160
ENSMUSG00000027229	2(+):122186272..122206397	-	10(+):116643996-116643996	0	0	0	0	0	0	0	0.1	0	1	0.0905263	6e-16	1.22e-12
ENSMUSG00000027634	2(-):156927345..156992056	-	7(-):134244556-134244624	0	0	0	0.375	0	0	0	0	0	3	0.354839	2e-165	4.06e-162
ENSMUSG00000022476	15(-):81915030..81926213	-	10(+):58437514-58437612	0	0	0	0	0.166667	0.125	0	0	0	2	0.12766	1.6e-104	3.23e-101
ENSMUSG00000010067	9(+):107551555..107562267	-	10(-):46841980-46841980	0	0.05	0	0	0	0	0	0	0	1	0.04	1	1
ENSMUSG00000053768	6(-):32790976..33060260	-	12(+):44669453-44669453	0	0	0	0	0	0	0	0.1	0	1	0.0905263	1.66e-15	3.36e-12
ENSMUSG00000020015	10(+):93160875..93267071	-	18(-):85744572-85744604	0	0	0	0	0	0	0	0.2	0	2	0.182979	6.95e-164	1.41e-160
ENSMUSG00000019763	10(-):4401915..4432388	19(+):12905334..12906684 (Not annotated)	-	0.5	1	0.5	0.375	0	0.25	0	0.7	0.05	41	0.556186	1.66e-165	3.37e-162
ENSMUSG00000005417	11(+):59661305..59780860	-	14(+):123664301-123664357	0	0	0	0	0	0	0	0.2	0	2	0.182979	9.1e-160	1.84e-156
ENSMUSG00000047036	9(-):122844529..122866006	-	6(-):80864118-80864432	0.125	0.25	0.375	0	0	0	0	0.6	0.35	22	0.20688	4.37e-164	8.86e-161
ENSMUSG00000031839	8(+):119344488..119348922	-	10(+):32974382-32974382	0	0	0	0	0	0	0	0.1	0	1	0.0905263	3.87e-20	7.83e-17
ENSMUSG00000029722	5(-):137650463..137684726	-	1(+):134490137-134490137	0	0	0.125	0	0	0	0	0	0	1	0.115789	5.06e-93	1.02e-89
ENSMUSG00000025925	1(+):15805646..15844052	-	6(+):133418275-133418315	0	0	0	0	0	0	0	0.1	0.1	3	0.0709677	1	1
ENSMUSG00000037003	15(+):102102988..102116401	-	8(+):101353235-101353358	0	0	0.625	0	0	0	0	0	0	5	0.604396	1.48e-165	3e-162
ENSMUSG00000003955	16(-):36043844..36071515	-	10(+):116647821-116647821	0	0	0	0	0	0	0	0.1	0	1	0.0905263	9.17e-14	1.86e-10
ENSMUSG00000031985	8(+):124863033..124890057	-	15(-):22380809-22380809	0	0	0	0.125	0	0	0	0	0	1	0.115789	3.37e-96	6.82e-93
ENSMUSG00000023939	17(+):45686322..45698495	-	X(-):152628317-152628519	0	0	0.25	0.125	0	0	0	0	0	3	0.182796	2.56e-157	5.19e-154
ENSMUSG00000027285	2(+):120609383..120621560	-	8(-):41276681-41276715	0	0	0	0.25	0	0	0	0	0	2	0.234043	3.38e-161	6.84e-158
ENSMUSG00000037278	11(-):78541817..78550777	16(+):22230390..22230918 (ENSMUSG00000043870; Pseudogene)	-	0.25	0.7	0.625	0.875	0	1	0.75	0.7	0.4	57	0.272335	1.7e-165	3.44e-162
ENSMUSG00000052217	7(-):103841637..103843164	-	7(-):103850779-103850779	0	0	0	0	0	0.125	0	0	0	1	0.115789	6.7e-86	1.36e-82
ENSMUSG00000032113	9(-):36708482..36727065	-	5(+):8051892-8051892	0	0	0	0.125	0	0	0	0	0	1	0.115789	6.03e-91	1.22e-87
ENSMUSG00000041408	14(+):34673928..34747983	-	12(+):73121773-73121773	0	0	0.125	0	0	0	0	0	0	1	0.115789	2.21e-86	4.48e-83
ENSMUSG00000032437	9(-):115242581..115310421	-	X(+):162445708-162445708	0	0.05	0	0	0	0	0	0	0	1	0.04	1	1
ENSMUSG00000035173	19(-):56787481..56822190	-	9(-):85271920-85271920	0	0.05	0	0	0	0	0	0	0	1	0.04	1	1
ENSMUSG00000006676	9(+):108490602..108502337	-	3(-):103241120-103241120	0	0.05	0	0	0	0	0	0	0	1	0.04	1	1
ENSMUSG00000055024	15(+):81585351..81652077	-	9(-):13086090-13086090	0	0	0	0	0	0	0.125	0	0	1	0.115789	1.97e-93	3.98e-90
ENSMUSG00000038372	13(-):31819579..32338712	-	8(-):112938333-112938405	0	0	0	0	0	0	0	0	0.25	5	0.208791	1.07e-164	2.17e-161
ENSMUSG00000009112	6(+):120836212..120892842	-	9(+):85610526-85610643	0	0	0	0.5	0	0	0	0	0	4	0.478261	1.24e-165	2.51e-162
ENSMUSG00000029916	6(+):40325172..40396762	13(-):89577157..89578413 (ENSMUSG00000094463; Pseudogene; Intron of ENSMUSG00000021613)	-	0.375	0.85	0.625	0.875	1	0.875	1	0.3	0.05	57	0.520648	1.66e-165	3.37e-162
ENSMUSG00000025366	10(-):128510248..128525859	-	8(-):122556083-122556083	0	0	0	0	0	0	0	0.1	0	1	0.0905263	3.87e-20	7.83e-17
ENSMUSG00000011877	11(+):77493562..77507786	-	13(+):21219506-21219581	0	0	0	0	0.666667	0.25	0	0	0	6	0.496296	1.6e-165	3.25e-162
ENSMUSG00000026767	2(-):12347263..12419470	-	7(+):42905781-42905781	0	0	0	0	0	0	0	0.1	0	1	0.0905263	3.67e-20	7.43e-17
ENSMUSG00000030188	6(-):131284388..131293244	-	2(+):164714000-164714196	0	0	0	0	0	0	0	0.5	0.3	11	0.312086	1.69e-165	3.43e-162
ENSMUSG00000034883	12(+):69168814..69179010	-	X(-):104425973-104426244	0.375	0.4	0.625	0	0	0	0	0	0	16	0.35875	1.65e-165	3.35e-162
ENSMUSG00000027642	2(+):157279017..157326319	-	13(-):90277414-90277414	0	0	0	0	0	0	0	0.1	0	1	0.0905263	7.57e-12	1.53e-08
ENSMUSG00000021338	13(-):24012344..24280795	-	11(-):21147091-21147138	0	0	0	0	0	0	0	0.2	0	2	0.182979	2.39e-157	4.84e-154
ENSMUSG00000044155	6(+):18848579..18855751	-	13(+):93165483-93165692	0	0	0	0	0.666667	1	1	0	0	20	0.915789	1.65e-165	3.35e-162
ENSMUSG00000042046	1(+):132417555..132466958	-	2(+):131362932-131362986	0	0	0	0.25	0	0	0	0	0	2	0.234043	1.6e-161	3.23e-158
ENSMUSG00000044442	16(+):87354185..87368742	-	14(-):114320907-114320907	0	0.05	0	0	0	0	0	0	0	1	0.04	1	1
ENSMUSG00000039585	9(+):59750896..59928866	-	12(-):82862253-82862488	0	0	0	0	0.333333	1	0.25	0	0	12	0.730159	1.65e-165	3.34e-162
ENSMUSG00000044734	13(-):32842092..32851185	-	10(-):105962167-105962340	0	0	0	0	0.166667	1	0.5	0	0	13	0.747915	1.65e-165	3.34e-162
ENSMUSG00000033837	15(-):76668284..76669948	-	17(+):38095232-38095232	0	0	0	0	0	0	0	0.1	0	1	0.0905263	3.67e-20	7.43e-17
ENSMUSG00000029314	5(+):100845713..100899102	-	1(+):144275183-144275183	0	0	0	0	0	0	0	0.1	0	1	0.0905263	9.17e-14	1.86e-10
ENSMUSG00000030231	6(+):140424054..140597110	-	4(-):49563481-49563585	0.625	0.7	0.125	0.25	0	0.375	0	0	0	25	0.441577	1.66e-165	3.36e-162
ENSMUSG00000006676	9(+):108490602..108502337	-	5(-):92021262-92021262	0	0	0	0	0	0	0	0.1	0	1	0.0905263	3.87e-20	7.83e-17
ENSMUSG00000013936	5(+):122100951..122113472	-	X(+):138898117-138898180	0	0	0	0	0	0	0	0	0.85	17	0.817722	1.65e-165	3.35e-162
ENSMUSG00000076435	11(-):94557102..94601871	3(+):65393336..65395181 (ENSMUSG00000048916; Pseudogene)	-	0.5	0.95	1	0.5	0	0	0	0.2	0	37	0.711956	1.66e-165	3.37e-162
ENSMUSG00000054136	15(+):89322972..89324728	-	6(-):123337471-123337769	0	0	0	0	0	0	0	0	0.3	6	0.253333	4.83e-164	9.77e-161
ENSMUSG00000038290	11(+):74925823..75164448	-	15(-):9374228-9374228	0	0	0	0	0	0	0	0.1	0	1	0.0905263	3.87e-20	7.83e-17
ENSMUSG00000057101	7(+):24081924..24107713	-	14(-):24929140-24929140	0	0	0	0	0	0	0	0	0.05	1	0.04	1	1
ENSMUSG00000101645	2(-):84601439..84678041	-	9(-):55849281-55849281	0	0	0	0.125	0	0	0	0	0	1	0.115789	1.51e-89	3.06e-86
ENSMUSG00000001383	18(+):36793923..36799660	-	9(-):66154705-66154710	0	0	0	0	0	0	0	0.2	0	2	0.182979	9.74e-156	1.97e-152
ENSMUSG00000028643	4(+):119195306..119201298	-	19(-):14854716-14854716	0	0	0	0.125	0	0	0	0	0	1	0.115789	5.66e-87	1.15e-83
ENSMUSG00000018428	11(-):88830792..88864586	-	17(+):46917402-46917402	0	0	0	0	0	0	0	0.1	0	1	0.0905263	2.62e-11	5.31e-08
ENSMUSG00000038485	11(+):97362551..97398542	-	10(+):42182764-42183010	0.5	0	0	0	0	0	0	0	0	4	0.478261	1.25e-165	2.53e-162
ENSMUSG00000054169	7(+):24777206..24784657	-	18(-):7411894-7411894	0	0	0	0	0	0	0	0.1	0	1	0.0905263	1.66e-15	3.36e-12
ENSMUSG00000034826	5(-):92415540..92435219	1(-):129796610..129797968 (ENSMUSG00000089648; Pseudogene; Intron of ENSMUSG00000042581)	-	1	1	1	1	0.5	1	0.75	1	0.9	89	0.260353	2.85e-165	5.77e-162
ENSMUSG00000039004	13(+):38345716..38499728	-	7(-):109986178-109986231	0.5	0.15	0	0.5	0	0	0	0	0	11	0.327487	1.65e-165	3.34e-162
ENSMUSG00000031171	X(-):8238668..8252406	-	6(+):116666829-116666829	0	0	0	0	0	0	0	0.1	0	1	0.0905263	9.3e-12	1.88e-08
ENSMUSG00000034636	4(-):108229724..108301096	-	2(+):129059974-129060116	0	0	0	0	0	0	0	0.3	0.05	4	0.204348	9.45e-165	1.91e-161
ENSMUSG00000021391	13(-):49464027..49652746	-	14(-):106849774-106849774	0	0	0	0.125	0	0	0	0	0	1	0.115789	1.51e-89	3.06e-86
ENSMUSG00000039835	10(+):18318985..18533892	-	5(+):145324387-145324500	0.125	0.15	0.125	0.25	0	0	0	0	0	7	0.10626	1.06e-75	2.15e-72
ENSMUSG00000063663	X(-):108737016..108834372	-	5(-):19902506-19902548	0	0	0	0	0.333333	0	0	0	0	2	0.319149	2.11e-167	4.27e-164
ENSMUSG00000034192	6(+):91515928..91522625	-	5(+):28026166-28026166	0	0	0	0	0	0	0	0.1	0	1	0.0905263	9.17e-14	1.86e-10
ENSMUSG00000025081	19(+):56826209..56870012	-	7(+):110814677-110814677	0	0.05	0	0	0	0	0	0	0	1	0.04	1	1
ENSMUSG00000032187	9(+):21616169..21704230	-	5(+):144844066-144844066	0	0	0	0.125	0	0	0	0	0	1	0.115789	5.66e-87	1.15e-83
ENSMUSG00000056211	1(+):128103301..128237736	-	4(+):67712890-67712995	0	0	0	0	0.333333	0.25	0.125	0	0	5	0.217582	8.17e-164	1.65e-160
ENSMUSG00000078656	11(+):101253707..101259549	-	1(-):9086560-9086560	0	0	0	0	0	0	0	0.1	0	1	0.0905263	7.57e-12	1.53e-08
ENSMUSG00000066148	4(+):62408797..62426990	-	19(-):16916137-16916381	0.625	0	0	0	0	0	0	0	0	5	0.604396	1.49e-165	3.02e-162
ENSMUSG00000037885	2(+):129800517..129832287	-	6(+):51797961-51797961	0	0.05	0	0	0	0	0	0	0	1	0.04	1	1
ENSMUSG00000028608	4(+):107889813..107899384	-	6(-):82906424-82906458	0	0	0	0	0	0	0	0.3	0	3	0.277419	1.52e-165	3.08e-162
ENSMUSG00000032044	9(+):35267865..35277731	-	3(+):58641834-58641834	0	0	0	0	0	0	0	0.1	0	1	0.0905263	2.62e-11	5.31e-08
ENSMUSG00000033364	1(-):74435511..74544284	-	2(+):69023015-69023015	0.125	0	0	0	0	0	0	0	0	1	0.115789	1.51e-85	3.05e-82
ENSMUSG00000026857	2(+):30807826..30823033	-	11(-):19972252-19972252	0	0.05	0	0	0	0	0	0	0	1	0.04	1	1
ENSMUSG00000055531	10(-):117344673..117380015	-	5(-):27100563-27100605	0	0	0	0	0	0	0	0.2	0	2	0.182979	5.8e-162	1.17e-158
ENSMUSG00000027997	3(+):129901425..129914103	-	6(+):66351477-66351609	0	0	0	0	0.333333	0.75	0.25	0	0	10	0.516279	1.64e-165	3.32e-162
ENSMUSG00000031904	8(+):106168857..106198706	-	12(-):33532399-33532399	0	0	0	0	0	0	0	0.1	0	1	0.0905263	7.57e-12	1.53e-08
ENSMUSG00000060863	12(+):105146014..105155225	-	16(+):71347035-71347035	0	0.05	0	0	0	0	0	0	0	1	0.04	1	1
ENSMUSG00000033429	7(+):64392607..64412125	-	18(-):80046993-80046999	0	0	0	0	0.333333	0	0	0	0	2	0.319149	4.66e-167	9.44e-164
ENSMUSG00000021716	13(+):104792484..104839274	-	12(-):109348578-109348804	0	0	0	0	0.833333	1	1	0.1	0.95	41	0.885765	1.66e-165	3.37e-162
ENSMUSG00000005312	13(-):58176156..58215653	-	15(+):99735871-99735873	0	0	0	0.25	0	0	0	0	0.05	3	0.156989	1.45e-150	2.94e-147
ENSMUSG00000032557	9(-):104046599..104063134	-	10(-):105700962-105700962	0	0	0	0	0	0	0	0.1	0	1	0.0905263	2.62e-11	5.31e-08
ENSMUSG00000038975	3(-):153907287..153913009	-	14(-):116659811-116659811	0	0	0	0	0	0	0	0.1	0	1	0.0905263	3.87e-20	7.83e-17
ENSMUSG00000030282	6(+):142756686..142775714	-	18(-):56267293-56267293	0	0	0	0	0	0	0	0.1	0	1	0.0905263	2.89e-12	5.86e-09
ENSMUSG00000001441	11(-):97205842..97280638	-	3(+):140917119-140917119	0	0	0	0	0	0	0	0.1	0	1	0.0905263	1.66e-15	3.36e-12
ENSMUSG00000064080	6(+):91212455..91272540	-	13(-):47520470-47520506	0	0	0	0	0	0	0.25	0	0	2	0.234043	9.74e-164	1.97e-160
ENSMUSG00000021040	12(+):87443896..87452206	-	6(-):106935540-106935585	0	0	0	0	0	0	0	0.2	0	2	0.182979	1.8e-161	3.64e-158
ENSMUSG00000010290	1(+):43098710..43115947	-	3(+):83475770-83475807	0	0	0	0	0	0	0	0.2	0	2	0.182979	7.47e-154	1.51e-150
ENSMUSG00000034832	6(-):83362373..83459084	-	17(+):38327266-38327266	0	0	0	0	0	0	0	0.1	0	1	0.0905263	1.66e-15	3.36e-12
ENSMUSG00000042790	9(-):45863425..45906911	-	12(+):112484669-112484791	0.625	0.2	0	0.125	0	0	0	0	0	10	0.335814	1.64e-165	3.33e-162
ENSMUSG00000005893	6(+):92091390..92174294	-	2(+):98665051-98665051	0	0	0	0.125	0	0	0	0	0	1	0.115789	6.03e-91	1.22e-87
ENSMUSG00000040731	5(-):134619721..134639490	-	8(+):80421641-80421820	0.75	0.6	0.625	0	0	0.75	0	0	0	29	0.521976	1.66e-165	3.36e-162
ENSMUSG00000029030	4(-):154157485..154160666	-	1(-):67991885-67991885	0	0	0	0	0	0	0	0.1	0	1	0.0905263	9.17e-14	1.86e-10
ENSMUSG00000047534	12(-):65132734..65172604	-	10(+):102935504-102935764	0	0	0	0	0.5	1	1	0	0.05	20	0.845263	1.65e-165	3.35e-162
ENSMUSG00000024614	18(+):90510154..90543267	-	7(+):27496331-27496331	0	0	0	0.125	0	0	0	0	0	1	0.115789	2.22e-87	4.49e-84
ENSMUSG00000066571	7(-):34236707..34313551	-	4(-):149758205-149758214	0	0.1	0	0	0	0	0	0	0	2	0.0808511	0.942758	1
ENSMUSG00000026005	1(+):66700831..66719805	-	16(+):32553771-32553771	0	0	0	0	0	0	0	0.1	0	1	0.0905263	9.17e-14	1.86e-10
ENSMUSG00000046949	13(+):33964659..33988465	-	9(+):81952404-81952464	0	0	0	0	0	0	0	0	0.3	6	0.253333	1.64e-165	3.32e-162
ENSMUSG00000029103	5(-):35091501..35105766	-	10(-):61264830-61264859	0	0.1	0	0	0	0	0	0	0	2	0.0808511	0.949324	1
ENSMUSG00000004789	12(+):85110833..85134091	-	6(+):79739139-79739139	0	0	0	0	0.166667	0	0	0	0	1	0.157895	5.39e-163	1.09e-159
ENSMUSG00000020029	10(-):95547007..95564167	-	6(+):68100571-68100617	0	0	0	0	0	0	0	0.3	0.1	5	0.177143	6.88e-160	1.39e-156
ENSMUSG00000031379	X(+):164269371..164373011	-	14(+):102941348-102941496	0	0	0	0.5	0	0	0	0	0	4	0.478261	1.21e-165	2.45e-162
ENSMUSG00000035478	10(-):80392539..80399550	-	4(+):79264722-79264752	0.25	0	0	0	0	0	0	0	0	2	0.234043	2.4e-162	4.86e-159
ENSMUSG00000034883	12(+):69168814..69179010	-	9(-):108759219-108759588	0	0	0	0	0.833333	0.625	0.625	0	0.05	16	0.585	1.65e-165	3.35e-162
ENSMUSG00000027465	2(+):152293828..152313996	-	3(+):106155193-106155193	0.125	0	0	0	0	0	0	0	0	1	0.115789	2.52e-86	5.11e-83
ENSMUSG00000070426	7(-):102019137..102065469	-	17(+):63720918-63721051	0	0.05	0.25	0.5	0	0.25	0	0.6	0.3	21	0.235048	2.18e-165	4.41e-162
ENSMUSG00000002944	5(-):17781690..17888801	-	5(-):60725598-60725598	0	0	0	0	0	0	0	0.2	0	2	0.182979	9.1e-160	1.84e-156
ENSMUSG00000024764	19(-):7225668..7241222	-	4(-):29963596-29963596	0	0	0	0	0	0	0	0.1	0	1	0.0905263	3.67e-20	7.43e-17
ENSMUSG00000073982	7(-):102239123..102256054	-	4(-):98234536-98234887	0	0	0	0	0	0.5	0.375	0	0	7	0.402889	1.6e-165	3.24e-162
ENSMUSG00000020923	11(-):102304560..102319742	-	6(-):75493028-75493028	0.125	0	0	0	0	0	0	0	0	1	0.115789	1.02e-83	2.07e-80
ENSMUSG00000041736	15(+):83563592..83574203	-	7(+):144575888-144575888	0	0	0	0	0	0	0	0.1	0	1	0.0905263	3.67e-20	7.43e-17
ENSMUSG00000041225	18(-):6024427..6136098	-	9(-):21694194-21694292	0	0	0	0	0.666667	0.75	0.625	0	0	15	0.627984	1.65e-165	3.35e-162
ENSMUSG00000052331	1(-):54645340..54926387	-	14(-):111674370-111674370	0	0	0	0	0	0	0	0	0.05	1	0.04	1	1
ENSMUSG00000002489	16(-):89787111..89980080	-	10(+):54038261-54038261	0	0.05	0	0	0	0	0	0	0	1	0.04	1	1
ENSMUSG00000014353	2(+):128818118..128854261	-	11(-):40927338-40927338	0.125	0	0	0	0	0	0	0	0	1	0.115789	3.52e-87	7.14e-84
ENSMUSG00000046432	X(+):136270253..136271978	-	16(+):11017682-11017682	0	0	0	0.125	0	0	0	0	0	1	0.115789	1.57e-84	3.18e-81
ENSMUSG00000032485	9(+):110333288..110384950	-	1(+):5155628-5155784	0	0	0	0	0.333333	0	0.25	0	0	4	0.26087	1.27e-165	2.58e-162
ENSMUSG00000026960	2(+):53191726..53219220	-	2(+):53183745-53183748	0	0	0	0.375	0	0	0	0	0	3	0.354839	1.31e-165	2.65e-162
ENSMUSG00000030327	6(+):122874474..122888941	-	15(+):70443176-70443280	0.375	0.55	0.5	0.125	0	0	0	0	0	19	0.3635	1.66e-165	3.35e-162
ENSMUSG00000021754	13(-):111746428..111808993	-	8(-):58988768-58988768	0	0	0	0	0	0	0	0.1	0	1	0.0905263	1.6e-14	3.25e-11
ENSMUSG00000074997	2(-):104713926..104716379	-	6(-):43333917-43334175	0	0	0	0	1	1	1	0	0.35	29	0.775193	1.66e-165	3.36e-162
ENSMUSG00000044709	7(-):19564946..19577595	-	10(-):103950462-103950655	0	0	0	0	0	0	0	0.1	0.55	12	0.442857	1.65e-165	3.33e-162
ENSMUSG00000044447	14(-):67751928..67933572	-	13(+):108363933-108364151	0	0	0	0	0	0	0	0	0.7	14	0.64878	1.65e-165	3.34e-162
ENSMUSG00000017453	11(-):77880615..77894096	-	15(+):59768944-59769102	0	0	0	0.125	0.166667	1	1	0.4	1	42	0.826102	1.66e-165	3.37e-162
ENSMUSG00000018648	11(-):84048041..84069261	-	5(+):109473310-109473436	0	0	0	0.25	0	0	0	0	0	2	0.234043	1.6e-161	3.23e-158
ENSMUSG00000023905	17(-):23675447..23677449	-	1(+):12284551-12284661	0	0	0	0	0	0	0	0.3	0	3	0.277419	1.46e-165	2.96e-162
ENSMUSG00000071226	6(+):120666369..120771190	-	1(-):117622243-117622243	0	0	0	0.125	0	0	0	0	0	1	0.115789	1.57e-84	3.18e-81
ENSMUSG00000036860	11(+):59202486..59206134	-	16(-):24303036-24303283	1	0.5	0.375	0.625	0	0	0	0	0	26	0.538462	1.66e-165	3.36e-162
ENSMUSG00000032485	9(+):110333288..110384950	-	1(-):5155806-5155806	0	0	0	0	0	0	0.125	0	0	1	0.115789	5.87e-90	1.19e-86
ENSMUSG00000035173	19(-):56787481..56822190	-	2(+):58697721-58697721	0	0	0	0.125	0	0	0	0	0	1	0.115789	5.66e-87	1.15e-83
ENSMUSG00000029050	4(-):155154075..155222592	-	3(-):149829955-149830153	0	0	0	0	0	0	0	0.2	0.1	4	0.113043	1.26e-98	2.55e-95
ENSMUSG00000009614	2(-):27188393..27248337	-	7(+):62683985-62684008	0	0	0	0	0.333333	0	0	0	0	2	0.319149	8.19e-167	1.66e-163
ENSMUSG00000030884	7(+):120635176..120659524	-	8(-):4408832-4408832	0	0	0	0	0.166667	0	0	0	0	1	0.157895	5.39e-163	1.09e-159
ENSMUSG00000026646	2(-):3455815..3475031	-	13(+):75616045-75616073	0	0	0	0	0	0	0	0.2	0	2	0.182979	8.4e-162	1.7e-158
ENSMUSG00000019809	10(-):13523842..13553142	-	1(-):114852302-114852302	0	0	0	0	0	0	0	0.1	0	1	0.0905263	1.6e-14	3.25e-11
ENSMUSG00000039209	16(+):10170226..10174911	-	8(+):95444587-95444587	0	0	0	0	0	0	0	0.1	0	1	0.0905263	6e-16	1.22e-12
ENSMUSG00000030691	7(+):101092863..101284405	-	13(-):111251852-111251852	0	0	0	0	0	0	0	0.1	0	1	0.0905263	9.3e-12	1.88e-08
ENSMUSG00000000631	11(+):77763246..77865980	-	1(+):121108336-121108336	0	0	0	0	0.166667	0	0	0	0	1	0.157895	1.16e-162	2.35e-159
ENSMUSG00000020458	11(+):29692947..29744331	-	5(-):38363120-38363192	0	0	0	0	0	0	0	0.3	0	3	0.277419	3e-165	6.08e-162
ENSMUSG00000051149	2(-):168180986..168207112	-	2(-):168210460-168210926	0	0.05	0	0	0	0	0	0	0.35	8	0.25	1.9e-165	3.85e-162
ENSMUSG00000001383	18(+):36793923..36799660	-	4(-):88916006-88916148	0	0	0	0	0	0	0	0.1	1	21	0.945143	1.65e-165	3.35e-162
ENSMUSG00000078440	10(+):81384428..81391560	-	17(+):84501764-84501836	0	0	0	0	0.166667	0	0.25	0	0	3	0.197133	2.81e-160	5.68e-157
ENSMUSG00000041736	15(+):83563592..83574203	-	5(+):123434668-123434668	0	0	0	0	0.166667	0	0	0	0	1	0.157895	7.49e-164	1.52e-160
ENSMUSG00000028619	4(-):107134155..107179116	-	9(-):44449617-44449617	0	0	0.125	0	0	0	0	0	0	1	0.115789	1.31e-80	2.66e-77
ENSMUSG00000022074	14(+):69767472..69784403	-	18(+):84706121-84706121	0	0	0	0	0	0	0	0.1	0	1	0.0905263	7.57e-12	1.53e-08
ENSMUSG00000046668	18(+):35829818..35861687	-	6(+):85093474-85093500	0	0	0	0	0	0	0	0.2	0	2	0.182979	1.51e-163	3.07e-160
ENSMUSG00000004040	11(-):100885098..100939540	-	2(+):7092014-7092014	0	0	0	0	0	0	0.125	0	0	1	0.115789	3.93e-89	7.95e-86
ENSMUSG00000020149	11(+):20201432..20226856	-	4(-):34938220-34938220	0	0	0	0	0	0	0	0.1	0	1	0.0905263	9.17e-14	1.86e-10
ENSMUSG00000091931	12(-):102753275..102757803	-	9(+):69695269-69695343	0	0	0	0	0	0	0	0.2	0	2	0.182979	7.55e-160	1.53e-156
ENSMUSG00000030850	7(-):130391493..130520369	-	12(+):58029371-58029371	0	0	0	0	0	0	0	0.1	0	1	0.0905263	3.87e-20	7.83e-17
ENSMUSG00000038615	11(-):96817414..96829968	-	2(-):168233540-168233551	0	0	0	0.25	0	0	0	0	0	2	0.234043	6.68e-163	1.35e-159
ENSMUSG00000035781	10(-):79910053..79917006	-	1(-):114572603-114572603	0	0	0	0	0	0	0	0.1	0	1	0.0905263	3.87e-20	7.83e-17
ENSMUSG00000039682	5(+):45493374..45512691	-	1(+):35559515-35559613	0	0	0	0	0	0	0	0.3	0	3	0.277419	1.43e-165	2.89e-162
ENSMUSG00000068739	3(-):108424865..108445209	-	15(+):6767031-6767031	0	0	0	0	0	0	0	0.1	0	1	0.0905263	3.67e-20	7.43e-17
ENSMUSG00000025130	11(-):120560298..120573253	-	3(+):103764578-103764578	0	0.05	0	0	0	0	0	0	0	1	0.04	1	1
ENSMUSG00000042541	6(-):6557294..6578663	-	7(+):30215132-30215155	0	0	0	0.25	0	0	0	0	0	2	0.234043	2.07e-162	4.19e-159
ENSMUSG00000029535	5(+):115341225..115343569	-	11(+):20911093-20911106	0	0	0	0	0	0	0	0.2	0	2	0.182979	1.46e-162	2.96e-159
ENSMUSG00000038485	11(+):97362551..97398542	-	10(-):102588240-102588246	0	0	0	0	0	0	0	0.2	0	2	0.182979	1.12e-163	2.27e-160
ENSMUSG00000027132	2(+):112379211..112414240	-	10(+):110730397-110730397	0	0	0	0	0	0	0	0.1	0	1	0.0905263	9.3e-12	1.88e-08
ENSMUSG00000055239	6(-):72841114..72899979	-	1(-):164566840-164566960	0.125	0.05	0	0	0	0	0	0	0	2	0.0680851	1	1
ENSMUSG00000021669	13(+):96542618..96640167	-	14(+):13027649-13027649	0	0	0	0.125	0	0	0	0	0	1	0.115789	1.57e-84	3.18e-81
ENSMUSG00000039954	18(+):43207697..43317481	-	10(-):49461261-49461261	0	0	0	0	0	0	0.125	0	0	1	0.115789	3.93e-89	7.95e-86
ENSMUSG00000062078	17(-):10206471..10319361	-	4(-):127042483-127042483	0	0	0	0.125	0	0	0	0	0	1	0.115789	1.57e-84	3.18e-81
ENSMUSG00000050608	4(-):139101814..139131113	-	17(+):12984392-12984507	0	0.3	0	0.25	0	0	0	0	0.05	9	0.184674	2.29e-161	4.64e-158
ENSMUSG00000055436	3(-):158010473..158036639	-	14(-):43083131-43083196	0	0	0	0	0	0.25	0.5	0	0.35	13	0.283781	1.67e-165	3.38e-162
ENSMUSG00000038782	7(-):44229930..44236122	-	11(-):17297065-17297071	0	0	0	0	0	0	0	0.2	0	2	0.182979	6.58e-162	1.33e-158
ENSMUSG00000040749	X(-):164070705..164076493	-	3(+):105190195-105190397	0	0	0	0	0.666667	0.75	1	0	0.1	20	0.707368	1.66e-165	3.35e-162
ENSMUSG00000029455	5(-):121566027..121593824	-	1(+):101455502-101455534	0	0	0	0.25	0	0	0	0	0	2	0.234043	1.08e-161	2.19e-158
ENSMUSG00000042557	9(+):57072040..57128366	-	7(+):19502714-19502714	0.125	0	0	0	0	0	0	0	0	1	0.115789	2.52e-86	5.11e-83
ENSMUSG00000027132	2(+):112379211..112414240	-	1(+):141506109-141506109	0	0	0	0	0	0	0	0.1	0	1	0.0905263	3.87e-20	7.83e-17
ENSMUSG00000005312	13(-):58176156..58215653	-	10(-):12024698-12024698	0	0	0	0.125	0	0	0	0	0	1	0.115789	6.03e-91	1.22e-87
ENSMUSG00000050052	8(-):13952008..13975032	-	1(+):111085451-111085504	0	0	0	0	0.166667	0.125	0.125	0	0	3	0.111111	1.37e-74	2.78e-71
ENSMUSG00000044876	7(+):6172226..6193811	-	17(+):61745739-61745961	0	0	0	0	0	0.125	0.25	0	0	3	0.182796	2e-152	4.05e-149
ENSMUSG00000012535	6(-):29540827..29609887	-	13(-):102350003-102350181	0	0	0	0	0	0	0	0	0.15	3	0.122581	6e-102	1.22e-98
ENSMUSG00000038615	11(-):96817414..96829968	-	7(+):109692272-109692272	0.125	0	0	0	0	0	0	0	0	1	0.115789	5.86e-83	1.19e-79
ENSMUSG00000057093	7(+):27689340..27706484	-	6(+):36956872-36956914	0	0	0	0	0	0.75	0.75	0	0	12	0.714286	1.64e-165	3.33e-162
ENSMUSG00000020034	10(+):84576626..84614359	-	15(+):17874308-17874308	0	0	0	0	0	0	0	0	0.05	1	0.04	1	1
ENSMUSG00000039831	3(+):121952541..122016753	-	12(-):76456712-76456765	0	0.1	0	0	0	0	0	0	0	2	0.0808511	0.861784	1
ENSMUSG00000017119	11(+):101552149..101581951	-	2(+):170240550-170240617	0	0	0	0	0	0	0	0.4	0	4	0.373913	1.83e-165	3.7e-162
ENSMUSG00000033487	14(-):72537946..72710003	-	5(-):66654877-66655008	0	0	0	0	0	0	0	0.1	0.6	13	0.492864	1.65e-165	3.34e-162
ENSMUSG00000025135	11(+):120598421..120608198	-	13(-):103695023-103695023	0	0	0	0	0	0	0	0.1	0	1	0.0905263	6e-16	1.22e-12
ENSMUSG00000005813	3(-):138458956..138489515	-	11(+):121005017-121005214	0	0	0	0	0	0	0	0.1	0.5	11	0.394225	1.64e-165	3.32e-162
ENSMUSG00000035772	2(+):28468066..28471178	-	2(+):50090535-50090535	0	0	0	0.125	0	0	0	0	0	1	0.115789	3.37e-96	6.82e-93
ENSMUSG00000029752	6(-):7675169..7693254	-	12(-):70137216-70137216	0	0	0	0	0	0	0	0.1	0	1	0.0905263	6e-16	1.22e-12
ENSMUSG00000026864	2(+):34771970..34777547	-	13(-):41307574-41307574	0	0	0	0	0	0	0	0.1	0	1	0.0905263	1.6e-14	3.25e-11
ENSMUSG00000049482	8(+):122476143..122484138	-	5(+):25725771-25725771	0	0	0	0.125	0	0	0	0	0	1	0.115789	5.66e-87	1.15e-83
ENSMUSG00000072640	11(+):78826584..78846870	-	16(+):36173393-36173525	0.25	0.1	0.875	0.75	1	1	1	0.8	0.7	61	0.484028	1.66e-165	3.36e-162
ENSMUSG00000037159	6(+):40439088..40466813	-	4(-):110019419-110019419	0	0	0	0.125	0	0	0	0	0	1	0.115789	3.37e-96	6.82e-93
ENSMUSG00000001300	8(-):8617434..8661242	-	11(+):98215784-98215784	0	0	0	0	0	0	0	0.1	0	1	0.0905263	9.3e-12	1.88e-08
ENSMUSG00000034947	11(+):101582242..101591788	-	14(+):86315952-86315952	0	0	0	0	0.166667	0	0	0	0	1	0.157895	2.15e-163	4.34e-160
ENSMUSG00000024491	18(+):42275353..42341542	-	18(+):74850548-74850548	0	0	0	0	0	0	0	0.1	0	1	0.0905263	2.62e-11	5.31e-08
ENSMUSG00000050071	X(-):136213972..136215513	-	9(-):65013411-65013672	0.75	0.7	0.125	0.5	0	0	0	0.2	0.7	41	0.388027	1.66e-165	3.37e-162
ENSMUSG00000008734	7(-):118972047..118995211	-	6(+):108569042-108569042	0	0	0.125	0	0	0	0	0	0	1	0.115789	1.73e-84	3.51e-81
ENSMUSG00000020708	11(+):106256154..106263120	-	12(+):56043806-56043806	0	0	0	0	0	0	0	0.1	0	1	0.0905263	1.66e-15	3.36e-12
ENSMUSG00000015733	6(+):17636234..17666972	-	16(-):95561199-95561199	0	0	0.125	0	0	0	0	0	0	1	0.115789	5.06e-93	1.02e-89
ENSMUSG00000037570	15(-):99242818..99251961	4(+):144587243..144588629 (ENSMUSG00000070610; Pseudogene)	-	0	0	0	0	0	0	0.5	0	0.4	12	0.352381	1.65e-165	3.34e-162
ENSMUSG00000047388	8(+):116943393..116960445	-	9(-):50238550-50238550	0	0	0	0	0	0	0	0.1	0	1	0.0905263	3.87e-20	7.83e-17
ENSMUSG00000031563	8(-):47823959..47990924	-	1(-):162125352-162125352	0	0	0	0	0	0	0	0.1	0	1	0.0905263	3.87e-20	7.83e-17
ENSMUSG00000019899	10(-):26980036..27619758	-	3(-):132201294-132201294	0.375	0.05	0	0	0	0	0	0	0	4	0.263043	4.12e-165	8.34e-162
ENSMUSG00000025102	7(-):81782182..81789478	-	10(+):28124996-28125141	0	0	0	0	0.833333	0.875	1	0	0.1	22	0.79312	1.66e-165	3.36e-162
ENSMUSG00000022110	14(+):73525319..73596142	-	19(+):54682264-54682264	0	0	0	0	0	0	0	0.1	0	1	0.0905263	3.67e-20	7.43e-17
ENSMUSG00000027111	2(+):71745616..71858416	-	9(+):92976288-92976395	1	1	0.375	0.875	0.333333	0	0.25	0	0.2	46	0.633391	1.66e-165	3.37e-162
ENSMUSG00000078572	11(+):120098928..120100705	-	8(+):27422287-27422287	0	0	0	0	0	0	0	0.1	0	1	0.0905263	3.67e-20	7.43e-17
ENSMUSG00000030057	6(-):87842615..87851106	-	5(-):93752360-93752381	0	0	0	0	0	0	0	0.3	0	3	0.277419	1.44e-165	2.91e-162
ENSMUSG00000022412	15(+):80234080..80253366	-	3(-):88046465-88046711	0.125	0.1	0	0	0	0	0	0	0	3	0.0795699	0.0186877	1
ENSMUSG00000025374	10(-):128401395..128411492	-	6(-):115688712-115688712	0	0	0	0	0	0	0	0.1	0	1	0.0905263	9.17e-14	1.86e-10
ENSMUSG00000022551	15(+):76343523..76345934	-	19(-):33429675-33429690	0	0	0	0	0	0	0.25	0	0	2	0.234043	1.6e-163	3.23e-160
ENSMUSG00000020526	11(-):84910950..84916366	-	10(+):46882200-46882500	0.875	0.75	0.75	0.625	0.833333	1	1	0.3	0.25	62	0.331309	1.67e-165	3.37e-162
ENSMUSG00000042447	6(+):8209222..8236274	-	13(-):26387566-26387599	0	0	0	0	0.166667	0	0.25	0	0	3	0.197133	1.78e-161	3.61e-158
ENSMUSG00000060657	16(-):14109166..14159274	-	14(-):77935390-77935390	0	0	0	0	0	0	0	0	0.05	1	0.04	1	1
ENSMUSG00000018428	11(-):88830792..88864586	-	19(-):38445700-38445990	0	0	0	0	0	0	0	0	0.25	5	0.208791	2.58e-165	5.23e-162
ENSMUSG00000046753	14(-):27482412..27508460	-	16(+):68999220-68999220	0	0	0	0	0.166667	0	0	0	0	1	0.157895	1.16e-162	2.35e-159
ENSMUSG00000027132	2(+):112379211..112414240	-	13(+):74864531-74864671	0	0	0	0	0	0	0	0.1	0.35	8	0.256818	2.39e-165	4.84e-162
ENSMUSG00000019494	5(+):138161071..138164646	-	6(-):108889334-108889334	0	0	0	0	0	0	0	0.1	0	1	0.0905263	9.17e-14	1.86e-10
ENSMUSG00000013629	5(+):31054780..31078479	-	9(-):21601589-21601756	0	0	0	0.25	0	0	0	0	0	2	0.234043	2.58e-162	5.22e-159
ENSMUSG00000000056	11(+):121237253..121255856	-	1(-):183070591-183070591	0	0	0	0	0	0	0	0.1	0	1	0.0905263	9.3e-12	1.88e-08
ENSMUSG00000015149	7(+):28766735..28788661	-	12(+):63373981-63373981	0	0	0	0.125	0	0	0	0	0	1	0.115789	3.37e-96	6.82e-93
ENSMUSG00000030680	7(-):127015033..127017352	-	16(+):64678966-64678966	0	0	0	0	0	0	0	0	0.05	1	0.04	1	1
ENSMUSG00000005566	7(+):12999114..13031035	-	13(-):4856670-4856670	0	0	0	0.125	0	0	0	0	0	1	0.115789	1.57e-84	3.18e-81
ENSMUSG00000020088	10(+):61680310..61693295	-	18(+):90175890-90175890	0	0	0	0.125	0	0	0	0	0	1	0.115789	5.66e-87	1.15e-83
ENSMUSG00000027177	2(-):104426481..104494446	-	8(+):21980781-21980781	0	0	0	0	0	0	0.125	0	0	1	0.115789	3.93e-89	7.95e-86
ENSMUSG00000026755	2(+):39005348..39015877	-	14(-):58464908-58464908	0	0	0	0	0	0	0	0.1	0	1	0.0905263	6e-16	1.22e-12
ENSMUSG00000063727	15(-):54250619..54278484	-	8(-):117633882-117633907	0	0	0	0	0	0	0	0.2	0	2	0.182979	4.17e-163	8.45e-160
ENSMUSG00000025358	10(-):128697939..128705051	-	2(-):102428605-102428661	0.25	0	0	0	0	0	0	0	0	2	0.234043	4.32e-162	8.75e-159
ENSMUSG00000024925	19(+):5601873..5603439	-	1(-):78566780-78566798	0	0	0	0	0.166667	0.125	0.125	0	0	3	0.111111	1.48e-68	3e-65
ENSMUSG00000006281	14(-):50824062..50870560	-	13(+):117228221-117228221	0	0	0	0	0	0	0.125	0	0	1	0.115789	7.79e-86	1.58e-82
ENSMUSG00000026917	2(+):27515157..27536535	-	4(+):72081389-72081389	0	0.05	0	0	0	0	0	0	0	1	0.04	1	1
ENSMUSG00000021552	13(-):58233351..58274188	7(-):60753362..60754010 (Not annotated)	-	0	0.65	0.5	0.625	0.333333	0.875	1	0.4	0.25	48	0.300694	1.66e-165	3.37e-162
ENSMUSG00000029610	5(-):143902704..143909847	-	12(+):109200245-109200245	0	0	0	0.125	0	0	0	0	0	1	0.115789	1.57e-84	3.18e-81
ENSMUSG00000051232	11(-):78507055..78512172	-	14(-):37418482-37418491	0	0	0	0	0	0	0	0.2	0	2	0.182979	8.5e-160	1.72e-156
ENSMUSG00000068522	15(+):52040107..52045722	-	16(-):32811482-32811767	0	0	0	0	0.666667	0.375	1	0	0.05	16	0.688125	1.65e-165	3.35e-162
ENSMUSG00000005982	16(+):3872375..3904780	-	1(-):79389604-79389604	0	0.05	0	0	0	0	0	0	0	1	0.04	1	1
ENSMUSG00000026209	1(-):75307896..75317990	-	6(-):12834624-12834852	0	0	0	0	0.5	0.625	0.25	0	0	10	0.455814	1.64e-165	3.32e-162
ENSMUSG00000030031	6(+):95117240..95129790	-	10(+):31279056-31279260	0	0	0	0	0	0	0	0	0.3	6	0.253333	1.76e-165	3.57e-162
ENSMUSG00000061136	2(-):53134704..53191284	-	17(+):55346430-55346555	0	0	0	0.625	0	0	0	0.2	0	7	0.464526	1.6e-165	3.25e-162
ENSMUSG00000058709	7(-):27158658..27166802	-	10(+):61773000-61773000	0	0	0	0	0	0	0	0.1	0	1	0.0905263	1.66e-15	3.36e-12
ENSMUSG00000056234	14(+):32159865..32179855	12(+):119260977..119262855 (ENSMUSG00000021908; Pseudogene)	-	0	0	0.125	0	0	0	0	0	0	1	0.115789	6.82e-83	1.38e-79
ENSMUSG00000024392	17(+):35135178..35147322	-	10(+):60848761-60849219	0	0	0	0	0.833333	0.75	0.75	0	0	17	0.725987	1.65e-165	3.35e-162
ENSMUSG00000020458	11(+):29692947..29744331	-	16(-):29524931-29524931	0	0	0	0	0	0	0	0.1	0	1	0.0905263	9.17e-14	1.86e-10
ENSMUSG00000054091	3(+):122924203..122926184	-	X(-):26414782-26414782	0	0	0	0	0	0	0	0.1	0	1	0.0905263	3.67e-20	7.43e-17
ENSMUSG00000037362	15(+):54745702..54754039	-	9(+):13197611-13197611	0	0	0	0.125	0	0	0	0	0	1	0.115789	2.22e-87	4.49e-84
ENSMUSG00000033596	8(-):111270944..111300222	7(-):130352040..130354362 (ENSMUSG00000021908; Pseudogene)	-	0.75	0.9	0.375	0.625	0.833333	0.875	0.75	0.7	0.3	63	0.235402	1.69e-165	3.43e-162
ENSMUSG00000018965	5(+):33018816..33027966	-	3(+):98821043-98821118	0	0	0.25	0	0	0.75	0	0	0	8	0.590909	1.62e-165	3.28e-162
ENSMUSG00000032050	9(+):52047173..52088735	-	11(-):80435828-80435828	0	0	0	0	0	0	0.125	0	0	1	0.115789	3.93e-89	7.95e-86
ENSMUSG00000028318	4(+):45018583..45036565	-	16(+):29509433-29509433	0	0	0	0	0	0	0	0.1	0	1	0.0905263	2.62e-11	5.31e-08
ENSMUSG00000025102	7(-):81782182..81789478	-	2(+):88026679-88026679	0	0	0	0	0	0	0	0.1	0	1	0.0905263	3.67e-20	7.43e-17
ENSMUSG00000021669	13(+):96542618..96640167	-	7(-):25343739-25344193	0	0	0	0	1	1	1	0.6	0.7	42	0.720635	1.66e-165	3.37e-162
ENSMUSG00000027132	2(+):112379211..112414240	-	17(+):55321635-55321728	0	0	0	0	0	0	0	0.2	0.35	9	0.245977	3.72e-164	7.54e-161
ENSMUSG00000063787	14(+):20703027..20704417	-	13(-):35123354-35123442	0	0	0	0	0	0	0	0.8	0.2	12	0.542857	1.65e-165	3.34e-162
ENSMUSG00000029249	5(+):77265491..77286432	-	10(+):76385469-76385476	0	0	0	0	0	0	0	0.2	0	2	0.182979	1.16e-164	2.35e-161
ENSMUSG00000035941	9(-):85687360..85749334	-	8(+):96494991-96494991	0	0.05	0	0	0	0	0	0	0	1	0.04	1	1
ENSMUSG00000020740	11(-):115584255..115604051	-	2(-):151769643-151769684	0	0	0	0	0	0.25	0	0	0	2	0.234043	4.83e-162	9.78e-159
ENSMUSG00000021040	12(+):87443896..87452206	-	5(+):140746126-140746296	0	0	0	0	0	0	0	0.6	0	6	0.573333	1.6e-165	3.24e-162
ENSMUSG00000041415	12(-):104687742..104751952	-	4(-):34566679-34566679	0	0	0	0.125	0	0	0	0	0	1	0.115789	5.66e-87	1.15e-83
ENSMUSG00000015668	X(-):100622883..100626568	-	7(-):86059720-86059952	0	0	0	0.875	0	0	0	0	0	7	0.865169	1.6e-165	3.25e-162
ENSMUSG00000036817	5(+):139200637..139249840	-	3(-):57177227-57177227	0	0	0.125	0	0	0	0	0	0	1	0.115789	9.41e-79	1.91e-75
ENSMUSG00000019927	10(-):71254980..71285262	-	3(+):68227771-68227925	0	0	0	0	0.833333	1	1	0	0.15	24	0.812037	1.66e-165	3.36e-162
ENSMUSG00000032640	7(+):66109515..66173798	-	12(-):116206822-116206822	0	0	0	0	0	0	0.125	0	0	1	0.115789	3.93e-89	7.95e-86
ENSMUSG00000018770	2(-):73908447..73911326	-	14(-):26330170-26330170	0	0	0	0.125	0	0	0	0	0	1	0.115789	4.56e-94	9.24e-91
ENSMUSG00000026799	2(+):29346819..29524793	-	1(+):151471441-151471441	0	0	0	0	0	0	0	0.1	0	1	0.0905263	6e-16	1.22e-12
ENSMUSG00000028354	1(+):174501825..174822729	-	7(+):132500623-132500623	0	0	0	0	0	0	0	0	0.05	1	0.04	1	1
ENSMUSG00000036432	3(-):58674938..58692400	-	6(+):116712012-116712111	0	0	0	0	0	0	0.375	0	0	3	0.354839	1.37e-165	2.77e-162
ENSMUSG00000046516	16(+):38346991..38352763	-	16(-):62861168-62861168	0	0	0	0.125	0	0	0	0	0	1	0.115789	6.03e-91	1.22e-87
ENSMUSG00000020271	11(+):32642724..32746816	-	9(+):24593583-24593765	0	0	0	0	0.5	1	0.5	0	0	15	0.723457	1.65e-165	3.35e-162
ENSMUSG00000018651	11(-):84078920..84129600	-	1(+):6212646-6212646	0	0	0	0	0.166667	0	0	0	0	1	0.157895	1.07e-162	2.16e-159
ENSMUSG00000026499	1(+):180726043..180754204	-	6(-):85337318-85337318	0	0.05	0	0	0	0	0	0	0	1	0.04	1	1
ENSMUSG00000038683	13(+):41001023..41013019	-	7(+):133540204-133540204	0.125	0	0	0	0	0	0	0	0	1	0.115789	1.08e-94	2.18e-91
ENSMUSG00000019977	10(+):21295979..21368889	10(+):72309320..72311159 (ENSMUSG00000053830; Pseudogene)	-	0	0.15	0.25	0	0	0	0	0	0	5	0.145495	8.94e-147	1.81e-143
ENSMUSG00000032116	9(-):36729344..36767679	-	13(+):18227341-18227341	0	0	0	0	0	0	0	0.1	0	1	0.0905263	2.62e-11	5.31e-08
ENSMUSG00000030879	7(-):105803206..105811099	-	2(-):31115916-31116133	0	0	0	0	1	1	1	0	0	22	1	1.66e-165	3.35e-162
ENSMUSG00000006740	18(-):6201002..6242174	-	11(+):5313294-5313304	0	0	0	0	0	0	0	0.2	0	2	0.182979	1.51e-163	3.07e-160
ENSMUSG00000022800	16(+):32877500..32908963	-	5(+):90107506-90107726	0	0	0	0	0.166667	0.25	0.25	0	0	5	0.191209	6.35e-164	1.29e-160
ENSMUSG00000024908	19(-):3454933..3575749	-	16(-):47536237-47536348	0	0	0	0	0	0	0	0.4	0.7	18	0.548718	1.66e-165	3.35e-162
ENSMUSG00000003226	10(+):58446852..58494155	-	1(-):163113345-163113434	0	0	0	0.25	0	0	0	0	0	2	0.234043	2.07e-162	4.19e-159
ENSMUSG00000002608	7(-):25711106..25719088	-	16(+):8098425-8098546	0	0	0	0	0	0.375	0	0	0.2	7	0.217978	9.94e-165	2.01e-161
ENSMUSG00000025868	13(+):54590207..54591158	-	3(+):146530602-146530787	0	0	0	0	0.5	0.5	0.75	0	0	13	0.555144	1.65e-165	3.35e-162
ENSMUSG00000004018	11(+):26386135..26471876	-	15(-):36046688-36046875	0	0	0	0	0	1	0.5	0	0	12	0.809524	1.65e-165	3.34e-162
ENSMUSG00000001039	11(+):61505144..61512931	-	5(-):132839687-132839687	0	0	0	0	0	0	0	0.1	0	1	0.0905263	9.17e-14	1.86e-10
ENSMUSG00000031776	8(+):94666600..94674425	-	18(+):12431765-12431918	0	0.2	0	0	0	0	0	0	0	4	0.165217	1.56e-158	3.16e-155
ENSMUSG00000028402	4(-):81278500..81442815	-	1(-):17840348-17840401	0	0.1	0	0	0	0	0	0	0	2	0.0808511	0.994122	1
ENSMUSG00000021067	12(-):69965012..69987002	-	14(+):118100513-118100515	0	0	0	0	0	0.25	0	0	0	2	0.234043	1.36e-164	2.76e-161
ENSMUSG00000023809	17(+):7170115..7303313	-	14(+):53120962-53120962	0	0	0	0	0	0	0	0.1	0	1	0.0905263	1.66e-15	3.36e-12
ENSMUSG00000063856	9(+):108338903..108340343	-	X(+):18615167-18615181	0	0	0	0	0	0	0	0.2	0	2	0.182979	6.03e-164	1.22e-160
ENSMUSG00000033933	6(+):113623959..113631633	-	17(+):22754136-22754151	0	0	0	0	0	0	0	0.1	0.05	2	0.0553191	1	1
ENSMUSG00000066359	12(+):105159690..105166622	-	1(+):180984708-180984858	0	0.15	0.125	0.25	0	0	0	0	0.05	7	0.094703	2.74e-23	5.55e-20
ENSMUSG00000040481	11(-):107033081..107132127	-	6(+):16682761-16682761	0	0	0	0	0	0	0	0.1	0	1	0.0905263	9.3e-12	1.88e-08
ENSMUSG00000025413	4(-):106662256..106678944	-	9(-):78848875-78848997	0	0	0	0	0.166667	0	0.25	0	0	3	0.197133	3.77e-162	7.64e-159
ENSMUSG00000015605	17(-):46546839..46556162	-	12(-):115535067-115535094	0	0	0	0	0	0	0.25	0	0	2	0.234043	1.11e-162	2.25e-159
ENSMUSG00000027111	2(+):71745616..71858416	-	7(-):12132471-12132484	0.125	0	0	0	0	0	0	0	0.1	3	0.0795699	0.000256262	0.51893
ENSMUSG00000020409	11(+):43433744..43447981	-	7(-):37107715-37107731	0	0	0	0	0	0	0	0.2	0	2	0.182979	5.23e-160	1.06e-156
ENSMUSG00000025102	7(-):81782182..81789478	-	2(-):18256571-18256612	0	0	0	0	0	0	0	0.2	0.1	4	0.113043	1.66e-82	3.35e-79
ENSMUSG00000038518	13(+):44729474..44921643	-	15(-):43408563-43408563	0	0	0	0.125	0	0	0	0	0	1	0.115789	6.03e-91	1.22e-87
ENSMUSG00000034297	11(-):86267033..86357602	-	17(-):81888752-81888752	0	0	0	0	0.166667	0	0	0	0	1	0.157895	1.16e-162	2.35e-159
ENSMUSG00000028960	4(-):149328416..149426749	-	14(-):122065172-122065172	0	0	0	0	0	0	0	0.1	0	1	0.0905263	3.87e-20	7.83e-17
ENSMUSG00000004319	8(-):60910389..60983300	-	14(+):20127687-20127837	0	0	0	0.5	0	0	0	0	0	4	0.478261	1.21e-165	2.44e-162
ENSMUSG00000014245	11(+):62458460..62514417	-	3(+):145793665-145793753	0	0	0	0	0	0	0	0	0.1	2	0.0808511	0.450341	1
ENSMUSG00000037172	6(-):40401375..40436135	-	18(-):42233514-42233605	0	0	0	0.25	0	0	0	0	0	2	0.234043	3.63e-162	7.36e-159
ENSMUSG00000034593	9(+):75071015..75223688	-	18(+):84939558-84939558	0	0	0.125	0	0	0	0	0	0	1	0.115789	3.68e-86	7.46e-83
ENSMUSG00000016921	2(+):162931528..162937121	-	5(-):65060846-65060846	0	0	0	0	0.166667	0	0	0	0	1	0.157895	1.63e-161	3.29e-158
ENSMUSG00000031563	8(-):47823959..47990924	-	11(-):3207717-3207717	0	0.05	0	0	0	0	0	0	0	1	0.04	1	1
ENSMUSG00000026915	2(-):37483228..37703859	-	1(-):177872315-177872379	0	0	0	0	0	0	0	0.4	0	4	0.373913	1.25e-165	2.53e-162
ENSMUSG00000033499	13(+):9093881..9174451	-	16(-):37083114-37083114	0	0	0	0	0	0	0	0.1	0	1	0.0905263	3.87e-20	7.83e-17
ENSMUSG00000043733	5(-):121130533..121191397	-	10(-):74035838-74035838	0	0.05	0	0	0	0	0	0	0	1	0.04	1	1
ENSMUSG00000023066	18(+):88971790..89131013	-	14(-):70846642-70846656	0	0	0	0.25	0	0	0	0	0	2	0.234043	1.71e-161	3.46e-158
ENSMUSG00000055239	6(-):72841114..72899979	-	1(+):58554914-58554914	0	0	0	0	0	0	0	0.1	0	1	0.0905263	7.57e-12	1.53e-08
ENSMUSG00000037795	5(+):65763521..65830108	-	3(-):43526121-43526234	0	0	0.375	0	0	0	0	0	0	3	0.354839	1.45e-165	2.93e-162
ENSMUSG00000020386	11(+):51763687..51791925	-	9(+):59525566-59525692	0	0	0	0	0	0	0	0	0.4	8	0.345455	1.62e-165	3.28e-162
ENSMUSG00000037315	X(+):20425688..20519939	-	5(-):10111360-10111491	0	0	0	0	0	0.625	0.75	0	0	11	0.653476	1.65e-165	3.33e-162
ENSMUSG00000013662	19(-):32672563..32712298	-	X(+):75894904-75894904	0	0	0	0.125	0	0	0	0	0	1	0.115789	5.66e-87	1.15e-83
ENSMUSG00000026837	2(+):27886425..28039514	-	10(-):46897258-46897258	0	0	0	0	0	0	0	0.1	0	1	0.0905263	3.67e-20	7.43e-17
ENSMUSG00000025420	18(-):76977148..77047308	-	16(-):69137762-69137810	0	0	0	0	0	0	0	0.3	0	3	0.277419	1.47e-165	2.98e-162
ENSMUSG00000037722	14(-):45376334..45388802	18(-):86242967..86243520 (Not annotated)	-	0.125	0.15	0.5	0.125	0	0	0	0.3	0.3	18	0.138462	1.87e-137	3.78e-134
ENSMUSG00000023087	3(+):51224447..51251644	-	14(+):32044218-32044218	0	0	0	0	0	0	0	0	0.05	1	0.04	1	1
ENSMUSG00000028995	5(-):23915276..24030690	-	X(-):119487774-119487774	0	0	0	0	0	0.125	0	0	0	1	0.115789	3.91e-95	7.93e-92
ENSMUSG00000071078	8(+):70131333..70133749	-	5(+):31104791-31104898	0	0	0	0	0	0.125	0	0	0.15	4	0.106522	2.04e-75	4.12e-72
ENSMUSG00000009406	X(-):20933395..20950608	-	6(+):7355197-7355429	0	0	0	0	0	0.875	0.625	0	0.3	18	0.524786	1.66e-165	3.35e-162
ENSMUSG00000028066	3(-):88394143..88410331	-	11(+):51203902-51203902	0	0	0	0	0	0	0	0.1	0	1	0.0905263	1.6e-14	3.25e-11
ENSMUSG00000032897	4(-):120757438..120831572	12(+):7859899..7860904 (ENSMUSG00000073233; Pseudogene)	-	0.125	0.4	0	0.125	0	0.125	0	0.5	0	16	0.255625	1.71e-165	3.47e-162
ENSMUSG00000024232	18(+):3507957..3516404	-	6(-):90026488-90026488	0	0	0	0	0	0	0	0.1	0	1	0.0905263	9.17e-14	1.86e-10
ENSMUSG00000029840	6(-):35508906..35539888	-	X(-):82564572-82564572	0	0	0	0	0	0	0	0.1	0	1	0.0905263	1.66e-15	3.36e-12
ENSMUSG00000033364	1(-):74435511..74544284	-	2(-):113894839-113894839	0.125	0	0	0	0	0	0	0	0	1	0.115789	1.51e-85	3.05e-82
ENSMUSG00000039200	16(+):10192712..10243051	14(+):56415642..56416503 (Not annotated; Intron of ENSMUSG00000000365)	-	0.625	0.95	1	1	0	0	0	0	0	40	0.878929	1.66e-165	3.37e-162
ENSMUSG00000037316	8(-):25764538..25785287	-	15(-):100760398-100760398	0.125	0	0	0	0	0	0	0	0	1	0.115789	2.52e-86	5.11e-83
ENSMUSG00000047786	17(+):17402672..17459387	1(-):60592250..60592712 (ENSMUSG00000082160; Pseudogene)	-	0.875	1	0.875	0	0	0	0	0	0	34	0.920304	1.66e-165	3.36e-162
ENSMUSG00000027823	3(+):63976106..64022579	-	14(+):30111421-30111496	0	0	0	0	0	0	0	0	0.1	2	0.0808511	0.533882	1
ENSMUSG00000020923	11(-):102304560..102319742	-	8(+):106841513-106841747	0.875	0	0	0.375	0	0	0	0	0	10	0.693023	1.64e-165	3.33e-162
ENSMUSG00000027547	2(-):168748332..168767943	-	5(-):109778683-109778991	0	0	0	0	0	0.125	0.25	0	0	3	0.182796	2e-152	4.05e-149
ENSMUSG00000015766	6(-):137477245..137654876	-	17(-):51374520-51374520	0	0.05	0	0	0	0	0	0	0	1	0.04	1	1
ENSMUSG00000020680	11(+):83473086..83506743	-	17(-):38333400-38333470	0	0	0	0	0	0	0	0	0.15	3	0.122581	1.41e-106	2.86e-103
ENSMUSG00000030689	7(-):126850960..126862377	-	5(-):101080400-101080414	0	0	0	0	0	0	0	0.2	0	2	0.182979	6.54e-157	1.32e-153
ENSMUSG00000036158	15(-):93499114..93595891	-	11(-):58518991-58518991	0	0	0	0	0	0	0	0	0.05	1	0.04	1	1
ENSMUSG00000055239	6(-):72841114..72899979	-	9(+):27463476-27463476	0	0	0	0.125	0	0	0	0	0	1	0.115789	5.66e-87	1.15e-83
ENSMUSG00000041408	14(+):34673928..34747983	-	7(+):16790804-16790804	0	0	0	0	0	0	0	0.1	0	1	0.0905263	6e-16	1.22e-12
ENSMUSG00000028865	4(+):133212131..133224555	-	9(+):83802886-83803077	0	0	0	0	0	1	0	0	0	8	1	1.62e-165	3.28e-162
ENSMUSG00000015806	5(-):45434021..45450236	-	17(+):89662293-89662344	0	0	0	0.25	0	0	0	0	0	2	0.234043	1.6e-161	3.23e-158
ENSMUSG00000032562	9(-):107614125..107635367	-	11(-):100251179-100251307	0	0	0	0	0	0	0	0.2	0	2	0.182979	2.74e-160	5.56e-157
ENSMUSG00000026281	1(-):93792576..93801934	-	7(-):86402587-86402734	0	0	0	0	0.333333	1	1	1	0.85	45	0.83756	1.66e-165	3.37e-162
ENSMUSG00000024077	17(-):78649913..78737196	-	1(-):179231144-179231144	0	0	0	0.125	0	0	0	0	0	1	0.115789	6.03e-91	1.22e-87
ENSMUSG00000020271	11(+):32642724..32746816	-	8(+):40124955-40125093	0	0	0	0	0	0	0	0	0.9	18	0.876923	1.65e-165	3.35e-162
ENSMUSG00000027957	3(-):116669470..116712831	-	5(-):47553698-47553880	0	0	0	0	0.666667	0.625	1	0	0.3	23	0.576415	1.66e-165	3.35e-162
ENSMUSG00000063785	X(+):48256862..48282453	-	1(+):78666453-78666453	0	0	0	0.125	0	0	0	0	0	1	0.115789	1.57e-84	3.18e-81
ENSMUSG00000037503	1(-):34813219..34843065	-	7(+):82578331-82578567	0	0	0	0	0	0	0	0.1	1	21	0.945143	1.66e-165	3.35e-162
ENSMUSG00000039329	11(+):121146143..121148319	-	15(+):83180842-83180842	0	0	0	0	0	0	0	0.1	0	1	0.0905263	3.67e-20	7.43e-17
ENSMUSG00000050071	X(-):136213972..136215513	-	1(-):150269266-150269299	0	0.05	0.125	0	0	0	0	0	0.6	14	0.445993	1.65e-165	3.34e-162
ENSMUSG00000025241	9(-):123789500..123851899	-	16(-):67904403-67904403	0	0	0	0	0	0	0	0.1	0	1	0.0905263	3.67e-20	7.43e-17
ENSMUSG00000019494	5(+):138161071..138164646	-	6(+):86134329-86134363	0	0	0	0	0	0	0	0.2	0	2	0.182979	1.16e-164	2.35e-161
ENSMUSG00000006423	X(-):36823737..36874111	18(+):43171158..43171824 (ENSMUSG00000048188; Pseudogene)	-	0.75	0.95	1	0.875	1	1	1	1	0.95	91	0.098022	1.25e-48	2.54e-45
ENSMUSG00000024456	18(-):37843601..37935476	-	7(-):11176526-11176526	0.125	0	0	0	0	0	0	0	0	1	0.115789	1.02e-83	2.07e-80
ENSMUSG00000032115	9(+):44379490..44392369	-	1(-):74852595-74852595	0	0.05	0	0	0	0	0	0	0	1	0.04	1	1
ENSMUSG00000020740	11(-):115584255..115604051	-	3(-):21878511-21878693	0	0	0	0	1	0.375	0.625	0	0	14	0.686411	1.65e-165	3.35e-162
ENSMUSG00000022426	15(-):79674250..79687872	7(-):27949157..27949763 (ENSMUSG00000074243; Pseudogene)	-	0.25	0.15	0.25	0.375	0	0	0	0.2	0.05	13	0.112512	9.83e-76	1.99e-72
ENSMUSG00000032344	9(-):78430526..78443237	-	14(-):74934862-74934862	0	0	0	0	0	0	0	0.1	0	1	0.0905263	2.62e-11	5.31e-08
ENSMUSG00000030870	7(+):122067175..122082194	-	4(+):57272018-57272075	0	0	0	0	0	0	0	0.2	0	2	0.182979	1.12e-159	2.28e-156
ENSMUSG00000021109	12(+):73901375..73947530	-	6(-):75730523-75730610	0	0	0	0	0	0.5	0.625	0	0	9	0.524904	1.64e-165	3.32e-162
ENSMUSG00000070313	9(-):36635754..36643376	-	5(+):125371758-125371875	0	0	0	0	0	0	0	0.9	0.65	22	0.678624	1.66e-165	3.36e-162
ENSMUSG00000046671	4(-):134525550..134535387	-	3(+):113115618-113115632	0	0	0	0	0	0	0	0.2	0	2	0.182979	6.58e-162	1.33e-158
ENSMUSG00000054814	5(-):73998453..74068431	-	13(-):115556244-115556396	0	0	0.75	0	0	0	0	0	0	6	0.733333	1.6e-165	3.23e-162
ENSMUSG00000002068	7(-):38097984..38107534	-	8(+):26688019-26688019	0	0	0	0	0	0.125	0	0	0	1	0.115789	4.37e-81	8.84e-78
ENSMUSG00000031885	8(+):105170674..105217989	-	3(-):153675678-153675678	0	0	0	0.125	0	0	0	0	0	1	0.115789	5.66e-87	1.15e-83
ENSMUSG00000027678	2(+):165992636..166073242	-	8(+):102548346-102548346	0	0	0	0	0	0	0	0.1	0	1	0.0905263	9.17e-14	1.86e-10
ENSMUSG00000026924	2(-):26409431..26445216	-	16(+):59288981-59289089	0	0	0	0	0.666667	0.125	0	0	0	5	0.534066	1.46e-165	2.96e-162
ENSMUSG00000027775	3(+):67582741..67604237	-	2(-):122933512-122933556	0	0	0	0	0	0	0	0.2	0	2	0.182979	1.05e-163	2.12e-160
ENSMUSG00000037885	2(+):129800517..129832287	-	11(+):86935930-86935930	0	0	0	0	0	0	0	0.1	0	1	0.0905263	6e-16	1.22e-12
ENSMUSG00000040029	6(-):148770683..148831467	-	X(-):83025945-83025945	0	0	0	0.125	0	0	0	0	0	1	0.115789	1.57e-84	3.18e-81
ENSMUSG00000022744	16(+):58727910..58734251	-	10(-):58820261-58820300	0	0	0	0	0	0	0	0.2	0	2	0.182979	9.1e-160	1.84e-156
ENSMUSG00000056162	18(-):84610509..84650084	-	14(-):18659891-18659891	0	0	0	0.125	0	0	0	0	0	1	0.115789	4.03e-88	8.17e-85
ENSMUSG00000016921	2(+):162931528..162937121	-	16(-):48039656-48039756	0	0	0	0	0	0	0	0	0.1	2	0.0808511	0.598937	1
ENSMUSG00000052212	7(-):24743983..24760311	-	2(+):165534965-165534965	0	0	0	0	0	0	0	0.1	0	1	0.0905263	7.57e-12	1.53e-08
ENSMUSG00000029076	4(+):155992872..156013610	-	7(+):114397498-114397498	0	0	0	0.125	0	0	0	0	0	1	0.115789	3.37e-96	6.82e-93
ENSMUSG00000025651	9(+):108936633..108949623	-	8(-):64512338-64512338	0	0	0	0	0	0	0	0.1	0	1	0.0905263	3.67e-20	7.43e-17
ENSMUSG00000035354	7(-):98885021..99141141	-	4(-):103965164-103965164	0	0	0	0	0	0	0	0.1	0	1	0.0905263	1.6e-14	3.25e-11
ENSMUSG00000054469	17(+):73107985..73243368	-	10(+):107955183-107955183	0.125	0	0	0	0	0	0	0	0	1	0.115789	2.52e-86	5.11e-83
ENSMUSG00000030603	7(-):28041707..28050101	-	X(+):38936728-38936728	0	0	0	0	0	0	0	0.1	0	1	0.0905263	3.87e-20	7.83e-17
ENSMUSG00000017715	11(+):117986292..118024011	-	6(-):65290196-65290293	0.125	0	0	0.25	0	0	0	0	0	3	0.182796	1.4e-159	2.84e-156
ENSMUSG00000020189	10(+):111164802..111297247	-	15(+):97429830-97429830	0	0	0	0.125	0	0	0	0	0	1	0.115789	1.51e-89	3.06e-86
ENSMUSG00000037503	1(-):34813219..34843065	-	10(+):13738497-13738497	0	0	0	0	0	0	0	0.1	0	1	0.0905263	9.3e-12	1.88e-08
ENSMUSG00000041255	2(+):113285732..113297190	-	15(+):11059171-11059171	0	0	0	0	0	0	0	0	0.05	1	0.04	1	1
ENSMUSG00000027465	2(+):152293828..152313996	-	6(-):131442787-131442787	0	0	0	0	0	0	0	0.1	0	1	0.0905263	1.66e-15	3.36e-12
ENSMUSG00000017861	2(+):163054687..163084688	-	11(-):98818267-98818267	0	0	0	0	0	0.125	0	0	0	1	0.115789	3.59e-90	7.26e-87
ENSMUSG00000001666	10(-):75771230..75773414	-	2(-):40010908-40010908	0	0	0	0	0	0	0.125	0	0	1	0.115789	3.93e-89	7.95e-86
ENSMUSG00000041408	14(+):34673928..34747983	-	3(+):133215442-133215442	0	0	0	0.125	0	0	0	0	0	1	0.115789	1.57e-84	3.18e-81
ENSMUSG00000021497	13(+):55714650..55726221	-	X(-):120855646-120855646	0	0	0	0	0	0	0	0	0.05	1	0.04	1	1
ENSMUSG00000018042	15(-):83153494..83172592	-	4(+):100753692-100753796	0	0	0	0	0.166667	0	0.125	0	0	2	0.12766	3.41e-116	6.91e-113
ENSMUSG00000068686	2(+):104069849..104091187	-	X(-):48691256-48691256	0	0	0	0	0	0	0	0.1	0	1	0.0905263	6e-16	1.22e-12
ENSMUSG00000028392	4(+):62480053..62497298	-	7(+):120582502-120582502	0	0	0	0	0	0	0	0.1	0	1	0.0905263	2.89e-12	5.86e-09
ENSMUSG00000092360	10(-):75771451..75780954	-	3(+):131219742-131219742	0	0	0	0.125	0	0	0	0	0	1	0.115789	3.37e-96	6.82e-93
ENSMUSG00000027984	3(-):131233419..131272101	-	2(-):11446236-11446481	0	0	0	0	0.833333	0.75	1	0	0	19	0.84689	1.65e-165	3.35e-162
ENSMUSG00000017677	11(-):79239372..79254671	-	18(+):37847106-37847200	0	0	0	0.25	0	0	0	0	0	2	0.234043	6.68e-163	1.35e-159
ENSMUSG00000024672	19(-):11321039..11336146	-	X(-):6135467-6135467	0	0	0.125	0	0	0	0	0	0	1	0.115789	7.44e-86	1.51e-82
ENSMUSG00000050555	9(-):35560820..35570398	-	3(-):51235701-51235701	0.125	0	0	0	0	0	0	0	0	1	0.115789	2.52e-86	5.11e-83
ENSMUSG00000002297	5(-):8396973..8422716	-	7(+):110749832-110749832	0	0	0	0.125	0	0	0	0	0	1	0.115789	1.57e-84	3.18e-81
ENSMUSG00000039682	5(+):45493374..45512691	-	10(-):93911733-93911733	0	0	0	0	0	0	0	0.1	0	1	0.0905263	2.62e-11	5.31e-08
ENSMUSG00000039419	6(+):45059357..47304213	-	13(+):38077422-38077736	0	0	0	0	1	0.75	0.875	0	0.15	22	0.709582	1.66e-165	3.36e-162
ENSMUSG00000051343	6(-):85334962..85374634	-	1(+):180752281-180752281	0	0.05	0	0	0	0	0	0	0	1	0.04	1	1
ENSMUSG00000020458	11(+):29692947..29744331	-	14(-):75611297-75611297	0	0	0	0	0	0	0	0.1	0	1	0.0905263	9.17e-14	1.86e-10
ENSMUSG00000014859	8(+):105297663..105305370	-	14(-):47781412-47781590	0	0	0	0	0	0	0	0.3	0	3	0.277419	1.49e-165	3.02e-162
ENSMUSG00000041028	14(-):37120444..37135322	-	6(-):66703510-66703824	0.375	0.2	0	0.875	0	0	0	0	0	14	0.502439	1.65e-165	3.35e-162
ENSMUSG00000022533	16(-):30312423..30388837	-	2(-):138497242-138497242	0	0	0	0	0.166667	0	0	0	0	1	0.157895	7.49e-164	1.52e-160
ENSMUSG00000024164	17(-):57203970..57228136	-	12(+):49616835-49616835	0	0	0	0	0	0	0	0.1	0	1	0.0905263	6e-16	1.22e-12
ENSMUSG00000060657	16(-):14109166..14159274	-	8(+):64477445-64477445	0	0.05	0	0	0	0	0	0	0	1	0.04	1	1
ENSMUSG00000026664	2(+):4919019..4938730	-	19(+):28973779-28973786	0	0	0	0	0	0	0	0.1	0.15	4	0.1	4.72e-45	9.56e-42
ENSMUSG00000034317	3(-):69035288..69044755	-	1(+):186783152-186783152	0	0	0	0.125	0	0	0	0	0	1	0.115789	6.03e-91	1.22e-87
ENSMUSG00000020415	11(-):43420250..43426251	-	14(-):64646899-64647063	0	0	0	0	0	0	0	0.1	0.3	7	0.214125	9.03e-165	1.83e-161
ENSMUSG00000043411	4(+):137593755..137658537	-	5(-):42100690-42100852	0	0	0	0	0	0	0	0.1	0.75	16	0.65125	1.65e-165	3.35e-162
ENSMUSG00000052056	2(-):170108643..170148103	-	6(+):121424264-121424264	0	0.05	0	0	0	0	0	0	0	1	0.04	1	1
ENSMUSG00000022607	15(-):73205105..73423191	-	9(-):92954449-92954490	0	0	0	0	0.166667	0	0.25	0	0	3	0.197133	7.59e-158	1.54e-154
ENSMUSG00000029765	6(-):32144268..32588192	-	16(+):77736603-77736603	0	0	0	0	0	0	0	0.1	0	1	0.0905263	1.6e-14	3.25e-11
ENSMUSG00000030980	7(-):118842222..118856254	-	10(+):44235507-44235657	0	0	0	0.25	0.166667	0.375	0.875	0.2	0.1	17	0.393596	1.65e-165	3.35e-162
ENSMUSG00000024614	18(+):90510154..90543267	-	13(-):55053073-55053073	0	0	0	0.125	0	0	0	0	0	1	0.115789	1.51e-89	3.06e-86
ENSMUSG00000002524	15(-):76070184..76080946	-	2(-):93921322-93921389	0	0	0	0.125	0	0	0	0.2	0	3	0.148387	1.07e-141	2.16e-138
ENSMUSG00000025040	X(-):17556564..17572325	-	15(-):42171874-42172016	0	0	0	0	0	1	0.25	0	0	10	0.832558	1.64e-165	3.32e-162
ENSMUSG00000042502	7(-):127191660..127196050	-	4(+):40638899-40639013	0	0	0	0	0.333333	0	0	0	0	2	0.319149	4.59e-167	9.29e-164
ENSMUSG00000024601	18(+):58659482..58679570	-	14(+):50717083-50717083	0	0	0	0	0	0	0	0.1	0	1	0.0905263	3.87e-20	7.83e-17
ENSMUSG00000021322	13(+):20794119..21024252	-	2(-):140399373-140399373	0	0	0	0	0	0	0	0.1	0	1	0.0905263	3.67e-20	7.43e-17
ENSMUSG00000028959	5(-):24438440..24445287	-	X(+):46128006-46128019	0	0	0	0	0	0.25	0	0	0	2	0.234043	6.31e-163	1.28e-159
ENSMUSG00000025525	X(+):112311334..112372755	-	2(+):118551699-118551878	0.625	1	0.375	0	0	0	0	0	0	28	0.810924	1.66e-165	3.36e-162
ENSMUSG00000022360	15(-):58094047..58135082	-	13(+):64575824-64575876	0	0.1	0	0	0	0	0	0	0	2	0.0808511	0.973736	1
ENSMUSG00000048232	4(-):45034247..45084604	-	1(+):182529233-182529233	0	0	0	0	0	0	0	0.1	0	1	0.0905263	9.3e-12	1.88e-08
ENSMUSG00000022551	15(+):76343523..76345934	-	19(-):33424429-33424642	0	0	0	0	0	0	0.5	0	0	4	0.478261	1.2e-165	2.44e-162
ENSMUSG00000029467	5(-):122453513..122502225	-	12(-):37761983-37762150	0	0.15	0.25	0	0	0	0	0	0	5	0.145495	2.74e-138	5.55e-135
ENSMUSG00000017639	11(+):79591212..79698023	-	12(-):72783861-72783861	0	0	0	0.125	0	0	0	0	0	1	0.115789	6.03e-91	1.22e-87
ENSMUSG00000017291	11(-):77529162..77607815	-	14(+):118561282-118561282	0	0	0	0	0	0	0	0	0.05	1	0.04	1	1
ENSMUSG00000102805	3(-):84496426..85887518	-	15(-):62450616-62450616	0.125	0	0	0	0	0	0	0	0	1	0.115789	1.02e-83	2.07e-80
ENSMUSG00000023883	17(-):14945009..14961273	-	12(-):51236642-51236642	0	0	0	0	0	0	0	0.1	0	1	0.0905263	9.3e-12	1.88e-08
ENSMUSG00000045969	8(+):11555571..11563251	-	9(-):86584611-86584611	0	0	0	0	0	0	0	0.1	0	1	0.0905263	2.89e-12	5.86e-09
ENSMUSG00000033157	16(-):45729725..45742955	-	8(-):87051807-87051860	0.125	0	0	0.125	0	0	0	0.1	0	3	0.088172	9.22e-22	1.87e-18
ENSMUSG00000052298	11(-):54717456..54787675	-	10(-):95893417-95893417	0	0	0	0.125	0	0	0	0	0	1	0.115789	6.03e-91	1.22e-87
ENSMUSG00000027035	2(+):68861441..69114282	-	11(+):85529252-85529329	0	0.1	0	0	0	0	0	0	0	2	0.0808511	0.875018	1
ENSMUSG00000023072	7(+):35397035..35438689	-	2(-):116734092-116734092	0	0.05	0	0	0	0	0	0	0	1	0.04	1	1
ENSMUSG00000051154	2(+):18672384..18676231	-	4(+):121707738-121707888	0.375	0.05	0	0.75	0.833333	0.25	1	0	0.05	26	0.598681	1.66e-165	3.36e-162
ENSMUSG00000038587	10(+):4266380..4359470	-	3(-):127363567-127363567	0	0	0	0	0	0.125	0	0	0	1	0.115789	3.59e-90	7.26e-87
ENSMUSG00000014606	11(-):70644196..70647479	-	1(-):157229490-157229505	0	0	0	0	0	0	0	0.2	0	2	0.182979	5.28e-159	1.07e-155
ENSMUSG00000026005	1(+):66700831..66719805	-	8(+):69339327-69339327	0	0	0	0	0	0	0	0.1	0	1	0.0905263	2.62e-11	5.31e-08
ENSMUSG00000042195	9(+):53771538..53818154	-	2(+):158790026-158790139	0.25	0.05	0	0	0	0	0	0	0	3	0.156989	5.95e-148	1.21e-144
ENSMUSG00000063275	2(-):13850282..14056135	2(-):162899082..162899511 (ENSMUSG00000083567; Pseudogene)	-	0.75	1	1	1	0	0.25	0	0.8	0.95	71	0.699831	1.66e-165	3.36e-162
ENSMUSG00000029535	5(+):115341225..115343569	-	6(-):21391033-21391036	0	0	0	0	0	0	0	0.2	0	2	0.182979	8.02e-164	1.62e-160
ENSMUSG00000021224	12(-):83794034..83921934	-	1(-):91254496-91254496	0	0	0	0	0	0	0	0.1	0	1	0.0905263	2.62e-11	5.31e-08
ENSMUSG00000037772	7(+):142532686..142540747	2(-):74591454..74591892 (ENSMUSG00000075279; Pseudogene)	-	0.125	0.1	0.125	0.5	0	0	0	0	0	8	0.243182	3.48e-165	7.04e-162
ENSMUSG00000030660	7(-):116337265..116443449	-	4(-):109672718-109672718	0	0	0	0	0	0	0	0.1	0	1	0.0905263	2.62e-11	5.31e-08
ENSMUSG00000061455	4(+):48124915..48186507	-	5(-):69186615-69186619	0	0	0	0	0	0	0	0.2	0	2	0.182979	9.1e-160	1.84e-156
ENSMUSG00000059119	7(-):143513579..143549106	-	12(-):61432025-61432025	0	0	0	0	0	0	0	0.1	0	1	0.0905263	9.3e-12	1.88e-08
ENSMUSG00000028577	4(-):94567514..94603244	-	X(-):46124339-46124339	0	0	0	0	0	0	0	0.1	0	1	0.0905263	7.57e-12	1.53e-08
ENSMUSG00000028212	4(+):11191351..11204779	-	15(+):61605234-61605403	0.875	0	0	0.125	0	0	0	0	0	8	0.761364	1.63e-165	3.3e-162
ENSMUSG00000068036	17(+):13760539..13906150	-	17(+):68924903-68924981	0	0	0	0.375	0	0	0	0	0	3	0.354839	2.91e-165	5.89e-162
ENSMUSG00000034187	11(-):103821782..103954056	-	8(+):52075027-52075238	0.375	0	0	0.125	0	0	0	0	0	4	0.282609	3.57e-165	7.24e-162
ENSMUSG00000024528	18(+):52465693..52490738	-	6(-):18126398-18126550	0.25	0.55	0.75	0.625	0	0	0.5	0	0	28	0.403782	1.66e-165	3.36e-162
ENSMUSG00000031776	8(+):94666600..94674425	-	X(-):62762515-62762537	0	0	0	0	0	0	0.25	0	0	2	0.234043	4.68e-162	9.48e-159
ENSMUSG00000063450	12(+):75818134..76110926	-	17(-):90498908-90499177	0	0	0	0	1	1	1	0	0	22	1	1.66e-165	3.35e-162
ENSMUSG00000037503	1(-):34813219..34843065	-	13(-):113160091-113160402	0	0	0	0	0	0	0	0.2	0.75	17	0.617573	1.65e-165	3.35e-162
ENSMUSG00000043535	2(+):29124181..29182471	-	9(+):45865089-45865192	0	0	0	0	0	0	0.25	0	0	2	0.234043	3.4e-163	6.88e-160
ENSMUSG00000015804	5(+):45520229..45529276	-	3(+):54773679-54773764	0	0	0	0.375	0	0	0	0	0	3	0.354839	3.74e-165	7.57e-162
ENSMUSG00000020149	11(+):20201432..20226856	-	6(+):38896364-38896364	0	0	0	0	0	0	0	0.1	0	1	0.0905263	2.89e-12	5.86e-09
ENSMUSG00000039262	2(+):32151082..32234537	-	5(+):68028100-68028123	0	0	0	0	0	0	0	0.2	0	2	0.182979	3.57e-163	7.23e-160
ENSMUSG00000001105	11(+):78536361..78541737	-	7(-):52845605-52845688	0	0	0	0	0.5	0	0.5	0	0	7	0.460674	1.61e-165	3.26e-162
ENSMUSG00000046691	8(-):106883863..106893601	-	6(+):87149231-87149359	0	0	0	0	0.166667	0	0.5	0	0	5	0.402198	1.46e-165	2.96e-162
ENSMUSG00000062762	9(-):36779159..36797393	-	X(-):7751694-7751694	0	0	0	0	0	0	0	0.1	0	1	0.0905263	7.57e-12	1.53e-08
ENSMUSG00000021693	13(-):106958996..107022126	-	1(-):171271592-171271592	0	0	0	0	0	0	0	0.1	0	1	0.0905263	3.87e-20	7.83e-17
ENSMUSG00000025838	2(+):87506565..87510872	-	9(-):78214001-78214001	0	0	0	0	0	0.125	0	0	0	1	0.115789	1.11e-88	2.24e-85
ENSMUSG00000061877	7(-):81494275..81498281	-	X(-):61619179-61619267	0	0	0	0.375	0	0	0	0	0	3	0.354839	2.01e-165	4.08e-162
ENSMUSG00000085793	12(+):84451508..84531533	11(+):104573546..104573894 (Not annotated; Intron of ENSMUSG00000061086)	-	0.375	1	0.875	1	0	0	0	0.5	0	43	0.77885	1.66e-165	3.36e-162
ENSMUSG00000052298	11(-):54717456..54787675	-	14(+):47766445-47766644	0.875	0.95	0.875	0.25	0	0	0	0	0	35	0.811148	1.66e-165	3.37e-162
ENSMUSG00000022443	15(-):77760587..77842175	-	6(-):93088434-93088442	0	0	0	0	0	0.25	0	0	0	2	0.234043	7.48e-163	1.52e-159
ENSMUSG00000019578	17(-):56067045..56075028	-	10(-):9746109-9746122	0	0	0	0	0	0	0	0.2	0	2	0.182979	1.51e-163	3.07e-160
ENSMUSG00000022536	16(-):5013906..5049910	-	5(+):92541804-92541930	0.375	0.65	0.25	0.375	0	0	0	0	0	21	0.402667	1.66e-165	3.36e-162
ENSMUSG00000063406	5(-):108106366..108132620	-	2(+):110414714-110414714	0	0.05	0	0	0	0	0	0	0	1	0.04	1	1
ENSMUSG00000066150	4(+):62360727..62391769	-	2(-):162940044-162940293	1	0.85	0.5	0	0	0	0	0	0	29	0.775193	1.66e-165	3.36e-162
ENSMUSG00000018395	11(+):53567379..53601967	-	12(+):91265569-91265569	0	0.05	0	0	0	0	0	0	0	1	0.04	1	1
ENSMUSG00000033767	3(-):83897655..84040175	-	6(-):38310490-38310490	0	0	0	0	0	0	0	0.1	0	1	0.0905263	1.6e-14	3.25e-11
ENSMUSG00000022197	15(-):12359711..12739924	-	13(-):67743613-67743613	0.125	0	0	0	0	0	0	0	0	1	0.115789	5.86e-83	1.19e-79
ENSMUSG00000017843	12(+):110485739..110583061	-	6(-):60599996-60599996	0	0	0	0.125	0	0	0	0	0	1	0.115789	6.03e-91	1.22e-87
ENSMUSG00000003680	19(-):8772522..8786417	-	9(+):67245318-67245648	0	0	0.25	0.625	0.833333	0.5	1	0.1	0.3	31	0.461241	1.66e-165	3.36e-162
ENSMUSG00000024772	19(+):6276725..6300096	-	10(-):40028216-40028261	0	0	0	0	0	0	0	0.3	0	3	0.277419	1.51e-165	3.05e-162
ENSMUSG00000061877	7(-):81494275..81498281	-	13(+):54601810-54601810	0	0	0	0	0	0	0	0.1	0	1	0.0905263	3.67e-20	7.43e-17
ENSMUSG00000041815	15(-):83125978..83149384	-	4(-):149760313-149760319	0	0	0	0	0	0	0	0.2	0	2	0.182979	2.39e-157	4.84e-154
ENSMUSG00000029780	6(-):56882400..56923932	-	17(-):44059462-44059462	0	0	0	0	0.166667	0	0	0	0	1	0.157895	7.49e-164	1.52e-160
ENSMUSG00000039988	3(+):157947239..158008034	-	X(+):138144700-138144700	0	0	0	0	0	0	0	0.1	0	1	0.0905263	3.87e-20	7.83e-17
ENSMUSG00000020412	11(+):4637747..4685699	-	12(-):74035456-74035456	0	0	0	0	0	0	0	0.1	0	1	0.0905263	3.87e-20	7.83e-17
ENSMUSG00000020869	11(+):94629767..94645216	-	7(-):42267085-42267258	0	0.35	0	0	0	0	0	0	0	7	0.298876	1.63e-165	3.3e-162
ENSMUSG00000024968	19(+):7267325..7275225	-	3(-):15942751-15943127	0.5	0.45	0.5	0.25	0	0	0	0.3	0	22	0.259951	1.69e-165	3.43e-162
ENSMUSG00000040738	4(-):11199158..11254258	-	13(-):93313709-93313709	0	0	0	0	0	0	0	0.1	0	1	0.0905263	9.17e-14	1.86e-10
ENSMUSG00000041408	14(+):34673928..34747983	-	12(+):100034246-100034341	0	0	0.625	0.125	0	0	0	0	0	6	0.511111	1.6e-165	3.24e-162
ENSMUSG00000041912	3(+):94413273..94434668	-	9(+):74939419-74939512	0	0	0	0.25	0	0	0	0	0	2	0.234043	1.37e-161	2.78e-158
ENSMUSG00000034317	3(-):69035288..69044755	-	1(-):109634109-109634157	0	0	0	0	0	0	0	0.2	0	2	0.182979	1.51e-163	3.07e-160
ENSMUSG00000024789	19(+):29251828..29313080	-	16(+):82560613-82560617	0	0	0	0.25	0	0	0	0	0	2	0.234043	9.74e-161	1.97e-157
ENSMUSG00000031497	8(+):10006467..10039072	-	13(-):28166868-28167022	0	0	0	0	0	0	0	0.1	0.65	14	0.544251	1.65e-165	3.35e-162
ENSMUSG00000014195	11(-):100582818..100620168	-	8(-):9413172-9413250	0.25	0.05	0	0.125	0	0	0	0	0	4	0.132609	1.63e-127	3.29e-124
ENSMUSG00000022665	16(+):45093402..45127924	-	18(-):59115081-59115183	0.875	0.4	0.125	0	0	0	0	0	0	16	0.50875	1.66e-165	3.35e-162
ENSMUSG00000018076	5(+):118560679..118765438	-	16(+):80235540-80235683	0	0	0	0	0	0	0	0.1	0.2	5	0.134945	2.54e-131	5.15e-128
ENSMUSG00000021377	13(-):47084775..47106201	-	4(+):87910164-87910177	0	0	0	0.25	0	0	0	0	0	2	0.234043	9.95e-165	2.01e-161
ENSMUSG00000029681	5(+):135168283..135181855	-	14(+):120950042-120950086	0	0.1	0	0	0	0	0	0	0	2	0.0808511	0.896587	1
ENSMUSG00000023089	6(-):24518666..24528013	-	6(-):86538659-86538754	0.25	0.1	0	0	0	0	0	0	0	4	0.13913	6.89e-138	1.39e-134
ENSMUSG00000074513	3(-):84496093..84582625	-	15(-):62450616-62450616	0.125	0	0	0	0	0	0	0	0	1	0.115789	1.02e-83	2.07e-80
ENSMUSG00000024187	17(-):26211822..26244223	-	13(+):111722972-111722972	0	0	0	0.125	0	0	0	0	0	1	0.115789	4.03e-88	8.17e-85
ENSMUSG00000053580	11(+):105589986..105929304	-	13(-):27816485-27816485	0	0	0	0	0	0	0	0.1	0	1	0.0905263	1.66e-15	3.36e-12
ENSMUSG00000030269	6(+):113237843..113281392	-	13(+):51150589-51150589	0	0	0	0	0	0	0	0.1	0	1	0.0905263	6e-16	1.22e-12
ENSMUSG00000024604	18(+):60560736..60572810	-	7(+):101614427-101614427	0	0	0	0	0	0	0	0.1	0	1	0.0905263	3.67e-20	7.43e-17
ENSMUSG00000037795	5(+):65763521..65830108	-	7(-):144808212-144808291	0	0	0	0.25	0	0	0	0	0	2	0.234043	1.6e-161	3.23e-158
ENSMUSG00000027002	2(-):80500512..80581380	-	6(+):130077026-130077071	0	0	0	0.25	0	0	0	0	0	2	0.234043	1.6e-161	3.23e-158
ENSMUSG00000013663	19(+):32757497..32826160	-	X(+):154799556-154799556	0	0	0	0	0	0	0	0.1	0	1	0.0905263	3.87e-20	7.83e-17
ENSMUSG00000047388	8(+):116943393..116960445	-	6(+):61415116-61415186	0	0	0	0	0	0	0	0.2	0	2	0.182979	1.51e-163	3.07e-160
ENSMUSG00000004668	11(+):9191942..9684259	-	5(-):16973445-16973486	0	0	0	0	0	0	0	0	0.15	3	0.122581	2.68e-94	5.43e-91
ENSMUSG00000026484	1(-):151458004..151500955	-	10(+):17689905-17689905	0	0	0	0	0	0	0	0.1	0	1	0.0905263	2.62e-11	5.31e-08
ENSMUSG00000025241	9(-):123789500..123851899	-	9(-):123862083-123862083	0	0	0	0	0	0	0	0.1	0	1	0.0905263	3.67e-20	7.43e-17
ENSMUSG00000024164	17(-):57203970..57228136	-	11(-):111796594-111796594	0	0	0	0	0	0	0	0.1	0	1	0.0905263	6e-16	1.22e-12
ENSMUSG00000021690	13(-):93430097..93499808	-	7(+):30202295-30202495	0	0.1	0	0	0	0	0	0	0	2	0.0808511	0.940159	1
ENSMUSG00000018965	5(+):33018816..33027966	-	2(+):155009985-155010079	0	0	0	0	0	0.75	0	0	0	6	0.733333	1.59e-165	3.21e-162
ENSMUSG00000056260	3(+):106684987..106736577	-	19(+):9861885-9861922	0	0	0	0	0	0	0	0.6	0	6	0.573333	1.61e-165	3.25e-162
ENSMUSG00000027030	2(-):68210445..68472268	-	9(+):109783507-109783507	0	0	0	0	0	0	0	0.1	0	1	0.0905263	2.89e-12	5.86e-09
ENSMUSG00000021693	13(-):106958996..107022126	-	13(-):111582840-111582840	0	0	0	0	0	0	0	0.1	0	1	0.0905263	1.6e-14	3.25e-11
ENSMUSG00000031232	X(-):105968084..106011906	-	18(-):41716228-41716325	0.125	0.3	0	0	0	0	0	0	0	7	0.217978	5.37e-165	1.09e-161
ENSMUSG00000031109	X(-):49009707..49288259	-	1(-):69392756-69392854	0	0	0	0.25	0	0	0	0	0	2	0.234043	2.07e-162	4.19e-159
ENSMUSG00000009863	4(+):140961203..140979193	-	1(+):167174598-167174598	0	0	0	0.125	0	0	0	0	0	1	0.115789	1.57e-84	3.18e-81
ENSMUSG00000031839	8(+):119344488..119348922	-	3(-):130781275-130781275	0	0	0	0.125	0	0	0	0	0	1	0.115789	6.03e-91	1.22e-87
ENSMUSG00000061136	2(-):53134704..53191284	-	14(-):103040125-103040203	0	0	0	0.5	0	0	0	0	0	4	0.478261	1.78e-165	3.61e-162
ENSMUSG00000028990	4(+):149485229..149496668	-	1(+):119359010-119359010	0	0	0	0	0	0	0	0.1	0	1	0.0905263	2.62e-11	5.31e-08
ENSMUSG00000020477	11(-):5703983..5715680	-	8(+):18402253-18402253	0.125	0	0	0	0	0	0	0	0	1	0.115789	1.56e-89	3.17e-86
ENSMUSG00000022360	15(-):58094047..58135082	-	3(+):15208133-15208246	0	0	0	0	0	0.875	0	0	0	7	0.865169	1.6e-165	3.24e-162
ENSMUSG00000027210	2(-):115863064..116065839	-	7(-):135773843-135773843	0	0.05	0	0	0	0	0	0	0	1	0.04	1	1
ENSMUSG00000071226	6(+):120666369..120771190	-	9(+):115975983-115976176	0	0.2	0.125	0.125	0	0.125	0	0	0	7	0.102408	2.81e-50	5.69e-47
ENSMUSG00000060657	16(-):14109166..14159274	-	2(-):129810617-129810617	0	0	0	0	0	0	0	0	0.05	1	0.04	1	1
ENSMUSG00000020415	11(-):43420250..43426251	-	12(+):56602283-56602283	0	0	0	0	0	0	0	0.1	0	1	0.0905263	7.57e-12	1.53e-08
ENSMUSG00000003528	16(-):17925211..17928219	-	9(-):9319802-9319802	0	0	0	0	0.166667	0	0	0	0	1	0.157895	2.15e-163	4.34e-160
ENSMUSG00000038782	7(-):44229930..44236122	-	7(-):44241216-44241225	0	0	0	0	0	0	0	0.2	0	2	0.182979	6.58e-162	1.33e-158
ENSMUSG00000000142	11(+):108920349..108950783	-	4(+):29959443-29959443	0	0	0	0	0	0	0	0.1	0	1	0.0905263	9.3e-12	1.88e-08
ENSMUSG00000037791	11(+):77982754..78030539	-	X(-):80055709-80055852	0	0.35	0	0	0	0	0	0	0	7	0.298876	1.6e-165	3.23e-162
ENSMUSG00000026245	1(-):78417975..78488897	-	12(-):78359142-78359469	1	1	0.375	0.75	0	0	0	0	0	37	0.85158	1.66e-165	3.37e-162
ENSMUSG00000025130	11(-):120560298..120573253	-	3(+):103766961-103766961	0	0.05	0	0	0	0	0	0	0	1	0.04	1	1
ENSMUSG00000001891	11(-):21321138..21371201	-	5(+):83918129-83918150	0.125	0	0	0.125	0	0	0	0	0	2	0.106383	4.16e-93	8.43e-90
ENSMUSG00000078451	10(+):41490439..41514286	-	4(+):62802300-62802354	0	0	0	0	0	0	0.25	0	0	2	0.234043	1.6e-163	3.23e-160
ENSMUSG00000029687	6(-):47530139..47595341	-	10(+):70192320-70192362	0.25	0	0	0	0	0	0	0	0	2	0.234043	3.52e-162	7.13e-159
ENSMUSG00000023175	10(+):79704491..79711969	-	10(+):111602834-111602834	0	0	0	0	0	0	0	0.1	0	1	0.0905263	2.89e-12	5.86e-09
ENSMUSG00000026820	2(+):32395896..32405772	-	16(+):37954960-37954960	0	0	0	0.125	0	0	0	0	0	1	0.115789	1.57e-84	3.18e-81
ENSMUSG00000071180	13(+):108046424..108049146	-	5(-):44276989-44277129	0.625	0.2	0.375	0.125	0	0	0	0	0	13	0.3038	1.67e-165	3.38e-162
ENSMUSG00000034850	2(+):127247908..127261107	-	18(-):68353195-68353233	0	0	0	0	0	0	0	0.7	0	7	0.676404	1.59e-165	3.23e-162
ENSMUSG00000025967	1(+):63176825..63180486	-	15(+):27255568-27255589	0	0	0	0	0	0	0	0.2	0	2	0.182979	1.77e-161	3.59e-158
ENSMUSG00000017861	2(+):163054687..163084688	-	17(-):16669855-16669855	0	0	0	0	0	0	0	0.1	0	1	0.0905263	9.17e-14	1.86e-10
ENSMUSG00000006262	5(+):88720855..88764220	-	13(+):67738590-67738590	0	0	0	0	0	0	0	0.1	0	1	0.0905263	7.57e-12	1.53e-08
ENSMUSG00000032998	4(+):119537004..119629119	-	8(+):102832773-102832954	0	0	0	0	0.5	1	1	0	0	19	0.901572	1.66e-165	3.35e-162
ENSMUSG00000027531	3(-):10311956..10331439	-	6(-):82126621-82126627	0	0	0	0	0	0	0	0.2	0	2	0.182979	1.8e-161	3.64e-158
ENSMUSG00000050812	4(-):58798911..58912749	-	11(+):47747131-47747131	0	0	0	0	0	0	0	0.1	0	1	0.0905263	9.3e-12	1.88e-08
ENSMUSG00000031540	8(+):22859535..22943259	-	3(+):140013488-140013546	0	0	0	0.25	0	0	0	0	0	2	0.234043	2.07e-162	4.19e-159
ENSMUSG00000072244	7(+):104218793..104235152	-	16(-):33035966-33035966	0	0	0	0.125	0	0	0	0	0	1	0.115789	4.56e-94	9.24e-91
ENSMUSG00000037062	3(-):144683678..144720335	-	7(+):108866891-108866966	0	0	0	0.5	0	0	0	0	0	4	0.478261	1.12e-165	2.26e-162
ENSMUSG00000033124	1(-):75180860..75192196	-	1(+):184387778-184387778	0	0	0	0	0	0	0	0.1	0	1	0.0905263	7.57e-12	1.53e-08
ENSMUSG00000051747	2(-):76703980..76982547	-	4(+):132265431-132265801	0	0	0	0.125	0.333333	0.875	1	0	0.35	25	0.587155	1.66e-165	3.36e-162
ENSMUSG00000005698	8(+):105636568..105682922	-	6(-):95002926-95002926	0	0	0	0	0	0	0	0.1	0	1	0.0905263	1.66e-15	3.36e-12
ENSMUSG00000023923	17(-):50733127..51179349	-	11(-):117490556-117490556	0	0.05	0	0	0	0	0	0	0	1	0.04	1	1
ENSMUSG00000020923	11(-):102304560..102319742	-	1(-):9419059-9419059	0	0	0	0	0	0	0	0.1	0	1	0.0905263	7.57e-12	1.53e-08
ENSMUSG00000051579	X(-):136168984..136172342	-	10(-):107428548-107428548	0	0	0	0	0	0	0	0.1	0	1	0.0905263	3.67e-20	7.43e-17
ENSMUSG00000030279	6(-):143010920..143100141	-	12(+):71136692-71136692	0	0	0	0	0	0.125	0	0	0	1	0.115789	5.55e-94	1.12e-90
ENSMUSG00000032116	9(-):36729344..36767679	-	13(-):116884614-116884614	0	0	0	0.125	0	0	0	0	0	1	0.115789	3.37e-96	6.82e-93
ENSMUSG00000069910	11(-):34809190..34833641	-	16(-):95867118-95867118	0	0	0	0	0	0	0	0.1	0	1	0.0905263	1.6e-14	3.25e-11
ENSMUSG00000027678	2(+):165992636..166073242	-	17(+):83861117-83861117	0	0	0	0.125	0	0	0	0	0	1	0.115789	3.37e-96	6.82e-93
ENSMUSG00000012819	10(-):60302748..60696490	-	3(+):63658108-63658108	0	0	0	0	0	0	0	0.1	0	1	0.0905263	3.67e-20	7.43e-17
ENSMUSG00000052298	11(-):54717456..54787675	-	4(+):136004432-136004432	0	0.05	0	0	0	0	0	0	0	1	0.04	1	1
ENSMUSG00000051159	X(-):102247381..102252181	-	15(-):34363910-34364034	0	0.35	0.25	0	0	0	0	0	0	9	0.258238	1.64e-165	3.32e-162
ENSMUSG00000001036	11(-):61517249..61579687	-	5(-):38507154-38507154	0	0	0	0	0	0	0	0.1	0	1	0.0905263	9.17e-14	1.86e-10
ENSMUSG00000006335	7(-):3620324..3629929	-	17(+):56329588-56329817	0	0	0	0	1	1	1	0	0.1	24	0.9	1.66e-165	3.36e-162
ENSMUSG00000024352	18(-):35656690..35662186	-	5(+):138472573-138472730	0.25	0.5	0.125	0.125	0.666667	0	0.25	0.4	0.1	26	0.193846	6.9e-165	1.4e-161
ENSMUSG00000040746	11(+):70647235..70651421	-	1(+):157229615-157229643	0	0	0	0	0	0	0	0.5	0	5	0.472527	1.48e-165	2.99e-162
ENSMUSG00000041571	7(-):15917208..15922402	-	2(+):162983951-162983951	0	0	0	0	0	0	0	0.1	0	1	0.0905263	7.57e-12	1.53e-08
ENSMUSG00000057469	12(+):16810965..16826743	-	2(+):56608297-56608297	0	0	0	0	0	0	0	0.1	0	1	0.0905263	2.62e-11	5.31e-08
ENSMUSG00000027331	2(+):118814003..118853957	-	19(-):30324426-30324440	0	0	0.25	0	0	0	0	0	0	2	0.234043	1.73e-162	3.49e-159
ENSMUSG00000030057	6(-):87842615..87851106	-	16(-):20329948-20330007	0	0	0	0	0.166667	0	0	0.3	0	4	0.234783	4e-165	8.1e-162
ENSMUSG00000027905	3(-):105678270..105687574	-	10(+):50845576-50845640	0	0	0	0	0	0	0	0	0.3	6	0.253333	2.35e-165	4.76e-162
ENSMUSG00000021758	13(-):112598333..112652310	-	9(-):12323504-12323568	0	0	0	0	0	0	0	0	0.25	5	0.208791	3.29e-163	6.67e-160
ENSMUSG00000031488	8(-):27138773..27174646	-	1(-):147145818-147145920	0	0	0.25	0	0	0	0	0	0	2	0.234043	1.73e-162	3.49e-159
ENSMUSG00000070544	2(+):160645888..160722764	-	10(-):119781372-119781372	0	0	0	0	0	0	0	0.1	0	1	0.0905263	3.87e-20	7.83e-17
ENSMUSG00000027699	3(-):27097222..27153878	-	12(+):77795511-77795511	0	0	0	0	0	0	0	0.1	0	1	0.0905263	7.57e-12	1.53e-08
ENSMUSG00000028760	4(+):137993022..138208508	-	16(-):70587664-70587664	0	0	0.125	0	0	0	0	0	0	1	0.115789	3.68e-86	7.46e-83
ENSMUSG00000033991	13(+):76098734..76187983	-	2(-):4006424-4006424	0	0	0	0.125	0	0	0	0	0	1	0.115789	3.37e-96	6.82e-93
ENSMUSG00000022472	15(-):81992523..82033862	-	4(-):14014866-14015027	0	0.15	0.625	0	0	0	0	0	0	8	0.396591	1.62e-165	3.29e-162
ENSMUSG00000050608	4(-):139101814..139131113	-	2(-):129064605-129064686	0	0	0	0	0	0.375	0.125	0	0	4	0.282609	2.55e-165	5.16e-162
ENSMUSG00000028383	4(+):59581563..59618689	-	6(+):61995147-61995147	0	0	0	0.125	0	0	0	0	0	1	0.115789	1.57e-84	3.18e-81
ENSMUSG00000027699	3(-):27097222..27153878	-	X(+):94383795-94384030	0	0	0	0	0	0	0.125	0.4	0	5	0.309011	1.47e-165	2.98e-162
ENSMUSG00000039275	11(+):121259990..121309896	-	2(-):22745127-22745127	0	0	0	0.125	0	0	0	0	0	1	0.115789	1.57e-84	3.18e-81
ENSMUSG00000039936	4(-):149649168..149702571	-	11(-):23858828-23859323	0	0	0	0	0	0	0	0.2	0	2	0.182979	1.12e-163	2.27e-160
ENSMUSG00000090266	11(+):116843278..116854263	2(-):150469739..150470249 (ENSMUSG00000082740; Pseudogene)	-	0.375	0.85	1	0.875	0.5	0.875	0.75	1	0.25	66	0.373333	1.66e-165	3.37e-162
ENSMUSG00000059708	X(-):36608314..36645395	-	15(+):73190507-73190523	0	0	0	0	0	0	0	0.2	0	2	0.182979	2.83e-160	5.72e-157
ENSMUSG00000053768	6(-):32790976..33060260	-	3(+):43994885-43994960	0	0	0	0	0.166667	0	0	0.3	0	4	0.234783	4.98e-164	1.01e-160
ENSMUSG00000031065	X(+):20687954..20699880	-	2(+):174961903-174961903	0	0	0	0	0	0.125	0	0	0	1	0.115789	5.55e-94	1.12e-90
ENSMUSG00000020132	10(-):115289863..115315591	-	9(+):123546473-123546473	0	0	0	0	0	0	0.125	0	0	1	0.115789	3.93e-89	7.95e-86
ENSMUSG00000035754	10(+):79960152..79969246	-	3(+):79954861-79954861	0	0	0	0	0	0	0	0.1	0	1	0.0905263	2.89e-12	5.86e-09
ENSMUSG00000038485	11(+):97362551..97398542	-	1(-):149008728-149008728	0	0	0	0	0	0	0	0.1	0	1	0.0905263	1.6e-14	3.25e-11
ENSMUSG00000033499	13(+):9093881..9174451	-	4(+):6354849-6354849	0	0	0	0	0	0	0	0.1	0	1	0.0905263	3.67e-20	7.43e-17
ENSMUSG00000025899	9(+):3335140..3391154	-	14(+):19060220-19060233	0	0	0	0.375	0	0	0	0	0	3	0.354839	9.77e-166	1.98e-162
ENSMUSG00000039621	2(-):166566342..166713832	-	14(+):61283676-61284057	0	0	0	0	0	0	0	0.7	0.3	13	0.439481	1.65e-165	3.35e-162
ENSMUSG00000009112	6(+):120836212..120892842	-	15(+):56064111-56064121	0	0	0	0.25	0	0	0	0	0	2	0.234043	4.67e-162	9.46e-159
ENSMUSG00000032547	9(+):102834917..102908305	-	2(-):152834062-152834262	0.875	0.7	0.25	0.125	0	0	0	0	0	24	0.586111	1.66e-165	3.36e-162
ENSMUSG00000039988	3(+):157947239..158008034	-	12(+):66331554-66331554	0	0	0	0	0	0	0	0.1	0	1	0.0905263	3.87e-20	7.83e-17
ENSMUSG00000020056	10(+):88201093..88246158	-	3(-):146425408-146425635	0	0	0	0	0	0	0	0.1	0.65	14	0.544251	1.65e-165	3.35e-162
ENSMUSG00000021488	13(+):55209782..55318325	-	10(+):53664544-53664544	0	0	0	0	0	0	0	0.1	0	1	0.0905263	2.89e-12	5.86e-09
ENSMUSG00000036432	3(-):58674938..58692400	-	5(-):129098608-129098608	0	0	0.125	0	0	0	0	0	0	1	0.115789	2.21e-86	4.48e-83
ENSMUSG00000027428	2(-):144542265..144550869	-	4(+):70713386-70713386	0	0	0	0	0	0	0	0.1	0	1	0.0905263	6e-16	1.22e-12
ENSMUSG00000031925	9(+):13297957..13709388	-	2(+):11855503-11855538	0	0.1	0	0.25	0	0	0	0	0	4	0.13913	4.73e-135	9.58e-132
ENSMUSG00000046324	19(-):29608214..29648415	-	13(+):49386689-49386749	0.125	0.05	0	0.125	0	0	0	0	0	3	0.0709677	1	1
ENSMUSG00000041235	4(+):8690406..8867659	-	10(+):63329739-63329739	0	0	0	0	0	0	0	0.1	0	1	0.0905263	3.67e-20	7.43e-17
ENSMUSG00000041747	13(-):98246845..98262992	-	16(+):55752452-55752472	0	0	0	0	0	0.25	0	0	0	2	0.234043	1.78e-163	3.61e-160
ENSMUSG00000030127	6(-):124958413..124965538	-	1(-):120568397-120568397	0	0	0	0	0	0	0	0.1	0	1	0.0905263	2.62e-11	5.31e-08
ENSMUSG00000025374	10(-):128401395..128411492	-	15(-):19457759-19457880	0	0.35	0	0.5	0	0	0	0.1	0	12	0.290476	2.42e-165	4.9e-162
ENSMUSG00000033847	7(+):13324655..13360672	-	7(+):13387154-13387154	0	0	0	0	0	0	0	0.1	0	1	0.0905263	9.3e-12	1.88e-08
ENSMUSG00000021715	13(-):104631140..104817142	-	7(+):49222560-49222560	0	0	0	0	0	0	0	0.1	0	1	0.0905263	6e-16	1.22e-12
ENSMUSG00000040731	5(-):134619721..134639490	-	6(+):53823009-53823078	0	0	0	0.375	0	0	0	0	0	3	0.354839	2.6e-165	5.27e-162
ENSMUSG00000033904	7(+):118712552..118737024	-	5(+):70452736-70452743	0	0	0	0	0	0	0	0.1	0.1	3	0.0709677	1	1
ENSMUSG00000078572	11(+):120098928..120100705	-	16(+):31922861-31923019	0	0	0	0	0.333333	0.375	0.75	0	0.05	12	0.461111	1.65e-165	3.34e-162
ENSMUSG00000004895	3(-):87858903..87885608	-	6(-):24650513-24650513	0	0.05	0	0	0	0	0	0	0	1	0.04	1	1
ENSMUSG00000028608	4(+):107889813..107899384	-	10(+):47535259-47535431	0	0	0	0	0	0	0	0.1	0.6	13	0.492864	1.65e-165	3.34e-162
ENSMUSG00000033319	18(-):46501746..46525971	-	16(+):19488599-19488599	0	0	0	0.125	0	0	0	0	0	1	0.115789	1.57e-84	3.18e-81
ENSMUSG00000005442	7(+):25267704..25294159	-	14(+):58751853-58752063	0	0	0	0.375	0	0	0	0.1	0.2	8	0.185227	3.45e-160	6.99e-157
ENSMUSG00000053329	10(-):78162067..78169768	-	11(+):8621795-8621894	0	0.2	0.125	0.125	0	0	0	0	0	6	0.12	5.94e-100	1.2e-96
ENSMUSG00000023088	16(+):14361558..14475737	-	X(+):114839214-114839214	0	0.05	0	0	0	0	0	0	0	1	0.04	1	1
ENSMUSG00000005846	16(-):11192970..11203331	-	15(+):15433570-15433570	0	0.05	0	0	0	0	0	0	0	1	0.04	1	1
ENSMUSG00000027132	2(+):112379211..112414240	-	16(-):27539862-27539862	0	0	0	0.125	0	0	0	0	0	1	0.115789	3.37e-96	6.82e-93
ENSMUSG00000039419	6(+):45059357..47304213	-	3(-):31857564-31857564	0	0	0	0	0	0	0	0.1	0	1	0.0905263	2.89e-12	5.86e-09
ENSMUSG00000029407	5(+):92137938..92202798	-	1(-):86459152-86459152	0	0	0	0.125	0	0	0	0	0	1	0.115789	2.22e-87	4.49e-84
ENSMUSG00000021322	13(+):20794119..21024252	-	1(+):153018069-153018098	0	0	0	0.25	0	0	0	0	0	2	0.234043	1.6e-161	3.23e-158
ENSMUSG00000001100	11(+):78512193..78522736	-	7(+):140681137-140681137	0	0	0	0	0.166667	0	0	0	0	1	0.157895	1.16e-162	2.35e-159
ENSMUSG00000050917	7(+):144847367..144865243	-	2(-):130964851-130965064	0	0	0	0	0	0.375	0	0	0	3	0.354839	2.05e-165	4.15e-162
ENSMUSG00000027430	2(+):144599897..144768758	-	19(-):60975018-60975018	0	0	0	0	0	0	0	0.1	0	1	0.0905263	7.57e-12	1.53e-08
ENSMUSG00000038533	2(+):154436481..154539356	-	5(+):60231818-60231908	0	0	0	0	0	0	0.625	0	0	5	0.604396	1.45e-165	2.94e-162
ENSMUSG00000030850	7(-):130391493..130520369	-	5(+):98295357-98295357	0	0	0	0	0	0	0	0.1	0	1	0.0905263	3.87e-20	7.83e-17
ENSMUSG00000031642	8(+):61223872..61396071	-	13(-):44628661-44628661	0	0	0	0	0	0	0.125	0	0	1	0.115789	3.93e-89	7.95e-86
ENSMUSG00000028869	4(+):125016585..125055380	-	3(+):150648405-150648405	0	0	0	0.125	0	0	0	0	0	1	0.115789	4.56e-94	9.24e-91
ENSMUSG00000022021	14(-):86655367..87141224	-	7(+):9919144-9919144	0	0	0	0	0	0	0	0.1	0	1	0.0905263	9.17e-14	1.86e-10
ENSMUSG00000052033	2(+):170496428..170519123	-	4(-):46318065-46318065	0	0	0	0	0	0	0	0.1	0	1	0.0905263	6e-16	1.22e-12
ENSMUSG00000039294	11(-):121222588..121229322	-	16(-):4697461-4697461	0.125	0	0	0	0	0	0	0	0	1	0.115789	7.31e-92	1.48e-88
ENSMUSG00000040174	2(-):93980550..94010807	-	3(-):133960635-133960758	0	0	0	0	0	0	0	0.4	0.55	15	0.419259	1.65e-165	3.35e-162
ENSMUSG00000025979	1(+):55131231..55154899	-	8(+):116989068-116989068	0	0	0	0	0	0	0	0.1	0	1	0.0905263	3.87e-20	7.83e-17
ENSMUSG00000021248	12(-):85340614..85374717	13(-):35990863..35991520 (Not annotated; Intron of ENSMUSG00000046573)	-	0.125	0.85	0.875	1	0	0.375	0	0.1	0	37	0.688869	1.66e-165	3.37e-162
ENSMUSG00000026388	1(+):120121187..120188189	-	2(-):38680928-38680928	0	0	0	0	0	0	0	0.1	0	1	0.0905263	1.66e-15	3.36e-12
ENSMUSG00000030045	6(-):81957851..81965958	-	5(+):50572835-50573016	0.375	0	0.125	0.25	0	0	0	0	0	6	0.244444	2.8e-165	5.67e-162
ENSMUSG00000029840	6(-):35508906..35539888	-	1(+):10004967-10004967	0	0	0	0	0	0	0	0.1	0	1	0.0905263	1.66e-15	3.36e-12
ENSMUSG00000046671	4(-):134525550..134535387	-	9(+):98891076-98891076	0	0	0	0	0	0	0	0.1	0	1	0.0905263	3.67e-20	7.43e-17
ENSMUSG00000029053	4(-):155260129..155361361	7(-):27882753..27884510 (Not annotated)	-	0	0.1	0.125	0.25	0.666667	1	1	1	0.9	53	0.692146	1.66e-165	3.37e-162
ENSMUSG00000024026	17(-):30592866..30612659	2(+):35340408..35340960 (ENSMUSG00000075391; Pseudogene)	-	0	0.3	0	0	0	0	0	0	0	6	0.253333	3.14e-165	6.36e-162
ENSMUSG00000006307	7(-):30568858..30588726	-	14(+):13996924-13996950	0	0	0	0	0	0	0	0.2	0	2	0.182979	7.16e-163	1.45e-159
ENSMUSG00000021670	13(-):96648967..96670936	-	1(-):111234209-111234209	0	0	0	0	0	0	0	0.1	0	1	0.0905263	1.6e-14	3.25e-11
ENSMUSG00000047649	7(-):19356014..19359483	-	14(-):53598618-53598618	0	0	0	0	0	0	0	0.1	0	1	0.0905263	9.17e-14	1.86e-10
ENSMUSG00000001300	8(-):8617434..8661242	-	2(-):164447908-164447908	0	0	0	0.125	0	0	0	0	0	1	0.115789	6.03e-91	1.22e-87
ENSMUSG00000030814	7(-):127661456..127708933	-	14(+):34345338-34345383	0	0	0.125	0.625	0	0	0	0	0	6	0.511111	1.6e-165	3.23e-162
ENSMUSG00000015112	6(-):6041218..6217173	-	8(-):60263710-60263711	0	0	0	0	0	0.25	0.125	0	0	3	0.182796	2.82e-158	5.72e-155
ENSMUSG00000025421	18(+):76930126..76972902	-	2(-):142017890-142017978	0	0	0	0	0.666667	0	0.5	0	0	8	0.545455	1.63e-165	3.29e-162
ENSMUSG00000060657	16(-):14109166..14159274	-	11(+):47193355-47193355	0	0	0	0	0.166667	0	0	0	0	1	0.157895	1.07e-162	2.16e-159
ENSMUSG00000032067	9(-):50521617..50528724	-	2(+):24009920-24010226	0.875	0.75	0.625	0.375	1	1	1	1	1	82	0.299652	1.67e-165	3.38e-162
ENSMUSG00000027708	3(-):35892105..35937445	13(+):49493649..49494426 (ENSMUSG00000096252; Pseudogene; Intron of ENSMUSG00000021391)	-	0.625	0.9	0.75	1	0.166667	1	1	0.6	0.55	71	0.277521	1.66e-165	3.36e-162
ENSMUSG00000041912	3(+):94413273..94434668	-	15(+):19364217-19364217	0	0	0	0.125	0	0	0	0	0	1	0.115789	3.37e-96	6.82e-93
ENSMUSG00000031783	8(+):94857450..94873535	18(+):51003059..51003775 (Not annotated)	-	0.875	0.95	0.625	0.375	0	0	0	0.4	0.7	52	0.489161	1.66e-165	3.37e-162
ENSMUSG00000029030	4(-):154157485..154160666	-	7(+):27205605-27205628	0	0	0	0	0	0	0	0.3	0	3	0.277419	1.37e-165	2.78e-162
ENSMUSG00000056493	5(+):142401497..142462011	-	19(+):16563096-16563096	0	0	0	0	0	0	0	0	0.05	1	0.04	1	1
ENSMUSG00000033837	15(-):76668284..76669948	-	10(+):85606398-85606398	0	0	0	0	0	0	0	0.1	0	1	0.0905263	9.17e-14	1.86e-10
ENSMUSG00000053070	9(-):8021672..8042823	-	15(-):4976029-4976093	0	0	0	0	0	0.25	0	0	0	2	0.234043	1.78e-163	3.61e-160
ENSMUSG00000063406	5(-):108106366..108132620	-	7(-):124569588-124569588	0	0.05	0	0	0	0	0	0	0	1	0.04	1	1
ENSMUSG00000033940	6(+):113604772..113616951	-	13(+):20085948-20086143	0	0	0	0	0	0	0	0.2	1	22	0.905651	1.66e-165	3.35e-162
ENSMUSG00000059060	12(+):79297351..79508656	-	12(+):79509686-79509835	0	0	0	0.25	0	0.625	0.75	0.7	0.45	29	0.410808	1.66e-165	3.36e-162
ENSMUSG00000022021	14(-):86655367..87141224	-	2(+):75251822-75251822	0	0	0	0	0	0	0	0.1	0	1	0.0905263	9.17e-14	1.86e-10
ENSMUSG00000036202	2(+):52072837..52122383	-	13(+):7335081-7335081	0	0.05	0	0	0	0	0	0	0	1	0.04	1	1
ENSMUSG00000062210	18(+):49979427..50107173	-	11(-):111050280-111050456	0	0	0	0	0.333333	0.375	0.75	0	0	11	0.516578	1.65e-165	3.33e-162
ENSMUSG00000000295	10(+):31313383..31328204	-	X(+):146004988-146005328	0	0	0	0	0	0	0	0.1	0.85	18	0.764103	1.65e-165	3.35e-162
ENSMUSG00000036817	5(+):139200637..139249840	-	15(+):93382038-93382038	0	0	0	0	0	0	0	0.1	0	1	0.0905263	6e-16	1.22e-12
ENSMUSG00000027931	3(-):90450591..90465866	-	7(-):38114864-38114864	0	0	0	0	0	0	0	0.1	0	1	0.0905263	9.3e-12	1.88e-08
ENSMUSG00000010376	14(-):55662265..55671906	-	17(+):32237766-32237766	0	0	0	0	0	0	0	0.1	0	1	0.0905263	6e-16	1.22e-12
ENSMUSG00000036257	12(+):44221370..44312343	-	9(-):69561219-69561316	0	0	0	0	0	0	0	0	0.1	2	0.0808511	0.238239	1
ENSMUSG00000019809	10(-):13523842..13553142	-	11(-):18461518-18461562	0	0	0	0	0.166667	0.125	0.625	0	0	7	0.447833	1.61e-165	3.25e-162
ENSMUSG00000032637	7(-):126491708..126503437	-	13(+):107933610-107933624	0	0	0	0	0	0	0	0.2	0	2	0.182979	1.46e-162	2.96e-159
ENSMUSG00000001424	6(+):28475139..28935162	-	4(-):90937522-90937551	0	0	0	0	0	0	0	0.2	0	2	0.182979	2.72e-163	5.52e-160
ENSMUSG00000034151	3(-):75037907..75165034	-	10(-):54176017-54176248	0	0	0	0	0	0	0	0	0.9	18	0.876923	1.65e-165	3.35e-162
ENSMUSG00000032062	9(-):50739691..50746536	-	7(+):71706869-71706869	0	0	0	0	0	0	0	0.1	0	1	0.0905263	3.67e-20	7.43e-17
ENSMUSG00000032999	13(-):65177111..65205716	-	18(-):72606161-72606161	0	0	0	0	0	0	0	0	0.05	1	0.04	1	1
ENSMUSG00000051329	2(+):90677215..90736328	-	10(+):50016523-50016523	0.125	0	0	0	0	0	0	0	0	1	0.115789	1.51e-85	3.05e-82
ENSMUSG00000066637	12(+):9029997..9036394	-	12(+):13363832-13364044	0	0	0	0	0.5	0.875	1	0	0	18	0.837607	1.66e-165	3.35e-162
ENSMUSG00000005982	16(+):3872375..3904780	-	7(+):6388568-6388568	0	0	0	0	0	0	0	0	0.05	1	0.04	1	1
ENSMUSG00000051586	6(-):120931707..121130999	-	16(+):35005096-35005096	0	0	0	0	0	0	0.125	0	0	1	0.115789	3.93e-89	7.95e-86
ENSMUSG00000022964	16(-):91574503..91597800	-	17(-):44283906-44283906	0	0	0	0	0	0	0	0.1	0	1	0.0905263	9.3e-12	1.88e-08
ENSMUSG00000019804	10(+):42502030..42535381	-	2(-):50892917-50892917	0	0	0	0.125	0	0	0	0	0	1	0.115789	4.03e-88	8.17e-85
ENSMUSG00000001440	11(-):97159714..97187881	-	3(-):73162708-73162874	0	0	0	0.25	0	0	0	0	0	2	0.234043	2.78e-163	5.62e-160
ENSMUSG00000023068	10(+):52417547..52440192	-	10(+):109656710-109656823	0	0	0	0	0	0	0	0	0.25	5	0.208791	2.67e-164	5.4e-161
ENSMUSG00000034832	6(-):83362373..83459084	-	15(-):93500427-93500518	0.125	0.1	0	0	0	0	0	0	0	3	0.0795699	0.00564581	1
ENSMUSG00000029030	4(-):154157485..154160666	-	13(+):23277010-23277134	0	0	0.125	0.25	0	0	0	0	0	3	0.182796	5.68e-159	1.15e-155
ENSMUSG00000019843	10(+):39368855..39565381	-	18(+):11666078-11666078	0.125	0	0	0	0	0	0	0	0	1	0.115789	5.86e-83	1.19e-79
ENSMUSG00000074797	2(+):130667610..130681614	2(-):94384504..94385098 (ENSMUSG00000081476; Pseudogene; Intron of ENSMUSG00000027194)	-	0.75	1	0.875	1	0.333333	1	0.75	1	0.1	69	0.638862	1.66e-165	3.36e-162
ENSMUSG00000054455	2(+):173737511..173784336	-	6(+):131117494-131117600	0.375	0.1	0	0	0	0	0	0	0	5	0.224615	7.58e-165	1.54e-161
ENSMUSG00000020740	11(-):115584255..115604051	-	7(-):102581623-102581740	0	0	0	0	0	0	0	0	0.15	3	0.122581	3.67e-99	7.44e-96
ENSMUSG00000057469	12(+):16810965..16826743	-	12(+):33883717-33883733	0	0	0.125	0.125	0	0	0	0	0	2	0.106383	5.82e-96	1.18e-92
ENSMUSG00000002608	7(-):25711106..25719088	-	6(-):119925068-119925107	0	0	0	0	0	0.125	0	0	0.1	3	0.0795699	0.00834837	1
ENSMUSG00000038312	2(-):155701677..155729475	-	11(-):60812259-60812259	0	0	0	0	0	0	0	0.1	0	1	0.0905263	2.89e-12	5.86e-09
ENSMUSG00000028906	4(-):131923413..132075321	-	10(-):61605179-61605179	0	0	0	0.125	0	0	0	0	0	1	0.115789	4.03e-88	8.17e-85
ENSMUSG00000022456	15(+):82274935..82294442	-	13(-):29858457-29858468	0	0	0	0	0	0	0	0.2	0	2	0.182979	5.62e-158	1.14e-154
ENSMUSG00000020923	11(-):102304560..102319742	-	3(+):30779612-30779612	0	0	0	0	0	0	0	0.1	0	1	0.0905263	7.57e-12	1.53e-08
ENSMUSG00000029767	6(+):29348069..29377110	-	17(-):65855982-65855982	0	0	0	0	0	0	0	0.1	0	1	0.0905263	2.62e-11	5.31e-08
ENSMUSG00000030246	6(-):142490249..142507957	19(+):21937379..21938381 (ENSMUSG00000045104; Pseudogene)	-	0	0	0.5	0.625	0.666667	1	1	0.8	0.45	46	0.509217	1.66e-165	3.37e-162
ENSMUSG00000054414	3(-):115938973..116007406	-	16(-):62224548-62224548	0	0.05	0	0	0	0	0	0	0	1	0.04	1	1
ENSMUSG00000078515	4(-):141677549..141723419	-	6(+):116602991-116603040	0	0	0	0	0	0	0	0.3	0	3	0.277419	1.46e-165	2.96e-162
ENSMUSG00000022684	16(+):13671858..13703612	-	1(-):114947412-114947827	0	0	0	0	0	0	0.5	0.2	0.3	12	0.257143	4.67e-164	9.45e-161
ENSMUSG00000021629	13(-):100802649..100833427	-	14(+):89783265-89783283	0	0	0	0	0	0	0	0.3	0	3	0.277419	2.03e-165	4.11e-162
ENSMUSG00000013662	19(-):32672563..32712298	-	18(-):65922093-65922148	0	0	0	0	0	0	0	0.1	0.2	5	0.134945	6.8e-126	1.38e-122
ENSMUSG00000028383	4(+):59581563..59618689	-	6(-):62016447-62016447	0	0	0	0.125	0	0	0	0	0	1	0.115789	1.57e-84	3.18e-81
ENSMUSG00000078546	17(-):21879570..21909926	-	10(+):100242971-100243077	0.125	0.05	0.25	0.125	0	0	0	0	0	5	0.113846	7.09e-96	1.44e-92
ENSMUSG00000028180	3(+):157534160..157548410	-	5(+):29095575-29095575	0	0	0	0	0	0	0	0.1	0	1	0.0905263	9.17e-14	1.86e-10
ENSMUSG00000039367	14(+):20674321..20694850	-	2(+):83261880-83261927	0	0	0	0	0	0	0	0.2	0	2	0.182979	2.72e-163	5.52e-160
ENSMUSG00000028760	4(+):137993022..138208508	-	2(-):164105446-164105697	0	0	0	0	0	0	0.75	0	0.25	11	0.460963	1.65e-165	3.34e-162
ENSMUSG00000067873	X(+):57053583..57067183	-	7(+):89878224-89878372	0	0	0	0	0.333333	0	0.625	0	0.15	10	0.357209	1.64e-165	3.32e-162
ENSMUSG00000023906	17(+):23679365..23682446	-	19(+):55554947-55554947	0	0	0	0	0	0	0	0.1	0	1	0.0905263	3.87e-20	7.83e-17
ENSMUSG00000025982	1(-):54985169..55027481	-	15(+):46660495-46660495	0	0	0	0	0	0	0	0.1	0	1	0.0905263	2.62e-11	5.31e-08
ENSMUSG00000040481	11(-):107033081..107132127	-	12(-):119560218-119560218	0	0	0	0	0	0	0	0.1	0	1	0.0905263	9.3e-12	1.88e-08
ENSMUSG00000032570	9(-):105403539..105527319	-	X(-):58043419-58043419	0	0	0	0	0	0	0	0	0.05	1	0.04	1	1
ENSMUSG00000024772	19(+):6276725..6300096	-	11(+):59625192-59625192	0	0	0	0.25	0	0	0	0	0	2	0.234043	2.96e-164	5.99e-161
ENSMUSG00000040481	11(-):107033081..107132127	-	6(-):145220561-145220561	0	0	0	0	0	0	0	0.1	0	1	0.0905263	9.3e-12	1.88e-08
ENSMUSG00000026960	2(+):53191726..53219220	-	2(+):53190095-53190095	0	0	0	0.125	0	0	0	0	0	1	0.115789	1.57e-84	3.18e-81
ENSMUSG00000040570	5(-):8490334..8622952	-	15(+):33311491-33311609	0	0	0	0	0.5	0	0.625	0	0	8	0.539773	1.63e-165	3.3e-162
ENSMUSG00000032407	9(-):95456898..95511996	-	5(-):137963542-137963542	0	0	0	0	0	0	0	0.1	0	1	0.0905263	3.67e-20	7.43e-17
ENSMUSG00000030138	6(-):118383381..118419474	-	9(-):112920664-112920664	0	0	0	0	0	0	0	0.1	0	1	0.0905263	1.66e-15	3.36e-12
ENSMUSG00000074513	3(-):84496093..84582625	-	15(-):62449174-62449174	0.125	0	0	0	0	0	0	0	0	1	0.115789	1.02e-83	2.07e-80
ENSMUSG00000030279	6(-):143010920..143100141	-	12(+):71132079-71132079	0	0	0	0	0	0.125	0	0	0	1	0.115789	5.55e-94	1.12e-90
ENSMUSG00000030614	7(-):90467438..90476001	-	9(+):118977202-118977226	0	0	0	0	0.166667	0	0.125	0	0	2	0.12766	3.41e-116	6.91e-113
ENSMUSG00000048701	10(+):70097121..70193200	-	13(+):75195923-75195923	0	0	0	0	0	0	0	0.1	0	1	0.0905263	9.17e-14	1.86e-10
ENSMUSG00000056899	12(+):41024090..41955588	-	16(-):7823002-7823002	0	0	0	0	0	0	0	0	0.05	1	0.04	1	1
ENSMUSG00000070336	11(-):97853826..97884154	-	2(+):9504977-9504977	0	0	0	0	0	0	0	0.1	0	1	0.0905263	2.62e-11	5.31e-08
ENSMUSG00000029030	4(-):154157485..154160666	-	17(+):58426761-58426799	0	0	0	0	0	0	0	0.2	0	2	0.182979	8.5e-160	1.72e-156
ENSMUSG00000032254	9(-):61915905..61946774	-	10(+):50265943-50266094	0	0	0	0.25	0	0	0	0.2	0.5	14	0.322648	1.65e-165	3.35e-162
ENSMUSG00000028149	3(-):138925902..139075201	-	7(+):133836999-133836999	0	0	0	0.125	0	0	0	0	0	1	0.115789	6.03e-91	1.22e-87
ENSMUSG00000036087	5(+):72914304..72978829	-	12(-):80336510-80336510	0	0	0	0.125	0	0	0	0	0	1	0.115789	4.56e-94	9.24e-91
ENSMUSG00000033837	15(-):76668284..76669948	-	1(+):54093633-54093649	0	0	0	0	0	0	0	0.3	0	3	0.277419	9.59e-166	1.94e-162
ENSMUSG00000030353	6(-):128224288..128300823	-	18(+):35514907-35514907	0	0.05	0	0	0	0	0	0	0	1	0.04	1	1
ENSMUSG00000037172	6(-):40401375..40436135	-	1(+):78823378-78823627	0.875	0.95	0.75	0.5	0	0	0	0	0	36	0.763333	1.66e-165	3.37e-162
ENSMUSG00000027957	3(-):116669470..116712831	-	13(-):16431612-16431671	0	0	0	0	0	0	0.375	0	0	3	0.354839	1.37e-165	2.77e-162
ENSMUSG00000024841	19(+):5366813..5371511	-	3(+):100092166-100092166	0	0	0	0	0	0	0	0.1	0	1	0.0905263	9.17e-14	1.86e-10
ENSMUSG00000033847	7(+):13324655..13360672	-	7(+):13375374-13375374	0	0	0	0	0	0	0	0.1	0	1	0.0905263	9.3e-12	1.88e-08
ENSMUSG00000021716	13(+):104792484..104839274	-	2(+):5194706-5194807	0.25	0.35	0	0	0	0	0	0	0	9	0.258238	1.64e-165	3.33e-162
ENSMUSG00000031171	X(-):8238668..8252406	-	1(+):103063924-103063924	0	0	0	0	0	0	0	0.1	0	1	0.0905263	1.66e-15	3.36e-12
ENSMUSG00000036097	19(+):44931119..44983787	-	11(-):28218457-28218457	0	0	0	0	0	0	0	0.1	0	1	0.0905263	3.87e-20	7.83e-17
ENSMUSG00000029313	5(+):103692374..103855322	-	14(-):47103057-47103057	0	0.05	0	0	0	0	0	0	0	1	0.04	1	1
ENSMUSG00000022433	15(-):79417856..79443919	-	3(+):96520048-96520199	0	0	0	0.25	0	0	0	0	0	2	0.234043	2.78e-163	5.62e-160
ENSMUSG00000028883	5(+):13125414..13602565	-	10(-):87016588-87016588	0	0	0.125	0	0	0	0	0	0	1	0.115789	1.73e-84	3.51e-81
ENSMUSG00000035203	7(+):5080235..5098178	-	15(+):73330363-73330471	0	0	0	0	0	0	0	0.2	0	2	0.182979	8.4e-162	1.7e-158
ENSMUSG00000074649	2(-):155817730..155819426	-	4(+):56894730-56894730	0	0	0	0.125	0	0	0	0	0	1	0.115789	6.03e-91	1.22e-87
ENSMUSG00000027074	2(+):84936579..84958509	-	4(-):108526270-108526290	0	0	0	0	0	0	0	0.3	0	3	0.277419	1.49e-165	3.01e-162
ENSMUSG00000006050	18(-):36666681..36679366	-	3(-):29306793-29306903	0.25	0.25	0	0.125	0	0	0	0	0	8	0.164773	4.98e-157	1.01e-153
ENSMUSG00000027808	3(-):58519817..58525892	-	17(+):48347951-48347951	0	0	0	0	0	0	0.125	0	0	1	0.115789	1.97e-93	3.98e-90
ENSMUSG00000057421	X(-):95935335..95956962	-	2(+):99448782-99448996	1	1	1	0.875	1	1	1	0.2	0	67	0.877715	1.66e-165	3.36e-162
ENSMUSG00000079418	X(+):140956907..141164270	3(-):103644835..103646023 (ENSMUSG00000087119; Protein-coding)	-	0.125	0.2	0.125	0.375	0	0	0	0	0	9	0.163218	7.69e-157	1.56e-153
ENSMUSG00000032436	9(-):114756836..114781856	-	18(+):50244240-50244464	0.125	0.3	0	0.625	0	0	0	0.5	0.45	26	0.24044	1.66e-165	3.37e-162
ENSMUSG00000066637	12(+):9029997..9036394	-	17(+):36241545-36241545	0	0	0	0	0	0	0	0	0.05	1	0.04	1	1
ENSMUSG00000039100	15(-):31455899..31531037	-	14(+):52100835-52100835	0.125	0	0	0	0	0	0	0	0	1	0.115789	7.31e-92	1.48e-88
ENSMUSG00000025967	1(+):63176825..63180486	-	8(-):107384510-107384619	0	0	0	0	0	0	0	0.1	0.65	14	0.544251	1.65e-165	3.35e-162
ENSMUSG00000047583	3(-):154576431..154597104	-	5(+):146196421-146196591	0	0	0	0.5	0	0	0	0	0	4	0.478261	1.23e-165	2.49e-162
ENSMUSG00000038633	1(-):182275772..182282804	-	18(-):45149906-45150036	0	0	0	0.25	0	0	0	0	0	2	0.234043	2.07e-162	4.19e-159
ENSMUSG00000025153	11(-):120805846..120824547	-	8(+):80713374-80713403	0	0	0	0	0	0	0	0.1	0.05	2	0.0553191	1	1
ENSMUSG00000074513	3(-):84496093..84582625	-	11(+):29266362-29266362	0	0	0	0.125	0	0	0	0	0	1	0.115789	6.03e-91	1.22e-87
ENSMUSG00000052102	18(-):38327558..38339003	5(-):149155448..149156201 (ENSMUSG00000024437; Pseudogene; Intron of ENSMUSG00000097191)	-	0.375	0.65	0.75	0.25	0	0	0	0	0	24	0.476389	1.66e-165	3.36e-162
ENSMUSG00000040842	4(-):141113001..141139775	-	3(+):89595886-89595913	0	0	0	0	0	0	0	0.2	0	2	0.182979	9.1e-160	1.84e-156
ENSMUSG00000034297	11(-):86267033..86357602	-	7(-):84658066-84658131	0.25	0	0.125	0	0	0	0	0	0	3	0.182796	1.42e-157	2.88e-154
ENSMUSG00000049882	12(-):69577628..69583028	-	4(-):8618548-8618548	0	0	0	0	0	0	0	0.1	0	1	0.0905263	2.89e-12	5.86e-09
ENSMUSG00000001089	4(+):136469761..136554780	-	9(+):9085805-9085805	0	0	0	0.125	0	0	0	0	0	1	0.115789	4.03e-88	8.17e-85
ENSMUSG00000022295	15(+):38661904..38692443	-	16(+):47632458-47632484	0	0	0.375	0	0	0	0	0	0	3	0.354839	6e-165	1.21e-161
ENSMUSG00000025332	X(+):152233020..152274535	-	6(+):17604337-17604462	0	0	0	0	0	0	0	0	0.95	19	0.937662	1.65e-165	3.35e-162
ENSMUSG00000019494	5(+):138161071..138164646	-	16(-):89007761-89007781	0	0	0	0	0	0	0	0.2	0	2	0.182979	2.83e-160	5.72e-157
ENSMUSG00000030602	7(-):28558819..28598185	-	14(+):21585473-21585477	0	0	0	0	0	0	0	0.2	0	2	0.182979	4.58e-163	9.27e-160
ENSMUSG00000036160	2(-):26888628..26902879	-	19(+):18461060-18461060	0	0	0	0	0.166667	0	0	0	0	1	0.157895	1.07e-162	2.16e-159
ENSMUSG00000000355	X(+):38600578..38613426	-	5(+):100779998-100780140	0	0	0.5	0.125	0	0	0	0	0	5	0.393407	1.48e-165	3e-162
ENSMUSG00000032085	9(-):45929619..45936058	-	4(+):108378348-108378373	0	0	0	0	0	0	0	0.3	0	3	0.277419	1.61e-165	3.26e-162
ENSMUSG00000022387	15(-):88687300..88734233	-	8(+):118137266-118137343	0	0	0	0	0	0	0.25	0	0	2	0.234043	5.18e-163	1.05e-159
ENSMUSG00000021428	13(+):38036989..38061433	-	14(+):120957908-120957908	0	0.05	0	0	0	0	0	0	0	1	0.04	1	1
ENSMUSG00000056209	19(-):45747734..45749591	6(+):85076191..85076716 (ENSMUSG00000081669; Pseudogene)	-	0.25	0.75	0.625	0.625	0	0	0	0	0	27	0.536232	1.66e-165	3.36e-162
ENSMUSG00000046324	19(-):29608214..29648415	-	1(-):107351170-107351194	0	0.05	0	0.125	0	0	0	0	0	2	0.0680851	1	1
ENSMUSG00000039262	2(+):32151082..32234537	-	11(+):99570882-99570939	0	0	0	0	0	0	0	0.2	0	2	0.182979	3.57e-163	7.23e-160
ENSMUSG00000022265	15(+):27466677..27594909	-	11(-):32609601-32609792	0	0	0	0	0.833333	1	1	0	0.35	28	0.728571	1.66e-165	3.36e-162
ENSMUSG00000055723	7(-):114046782..114117781	-	10(-):53501115-53501352	0	0	0	0	0.833333	1	1	0.3	0.8	40	0.737143	1.66e-165	3.37e-162
ENSMUSG00000033020	15(+):79141351..79151774	-	8(-):34654473-34654473	0	0	0	0	0	0	0	0.1	0	1	0.0905263	1.6e-14	3.25e-11
ENSMUSG00000024646	18(+):84851338..84880401	-	10(+):20605021-20605166	0	0	0.375	0.625	0	0	0	0	0.05	9	0.423755	1.64e-165	3.32e-162
ENSMUSG00000058290	15(+):102296293..102324356	-	1(+):24172825-24172825	0	0	0	0	0	0	0	0.1	0	1	0.0905263	1.6e-14	3.25e-11
ENSMUSG00000024780	19(+):28990494..29017569	-	4(-):15570169-15570169	0	0	0	0	0	0	0	0.1	0	1	0.0905263	9.17e-14	1.86e-10
ENSMUSG00000029518	5(+):115631908..115647736	-	17(-):26811602-26811602	0.125	0	0	0	0	0	0	0	0	1	0.115789	3.52e-87	7.14e-84
ENSMUSG00000001036	11(-):61517249..61579687	-	2(-):133318226-133318226	0.125	0	0	0	0	0	0	0	0	1	0.115789	1.51e-85	3.05e-82
ENSMUSG00000018476	11(-):69398508..69413675	-	17(-):74486341-74486398	0.375	0	0	0.25	0	0	0	0	0	5	0.287912	3.19e-165	6.45e-162
ENSMUSG00000041415	12(-):104687742..104751952	-	14(+):68153414-68153414	0	0	0	0.125	0	0	0	0	0	1	0.115789	5.66e-87	1.15e-83
ENSMUSG00000010376	14(-):55662265..55671906	-	5(-):55026279-55026279	0	0	0	0	0.166667	0	0	0	0	1	0.157895	7.49e-164	1.52e-160
ENSMUSG00000032673	11(-):29511757..29515033	-	16(+):33393631-33393810	0	0	0	0	0	0	0	0.3	0.45	12	0.328571	1.65e-165	3.35e-162
ENSMUSG00000038507	6(-):39086410..39118349	-	11(+):25879017-25879017	0	0.05	0	0	0	0	0	0	0	1	0.04	1	1
ENSMUSG00000027984	3(-):131233419..131272101	-	11(+):82759274-82759342	0	0	0	0	0	0	0	0	0.2	4	0.165217	4.25e-151	8.61e-148
ENSMUSG00000013973	1(+):171329145..171342331	-	9(-):12987360-12987360	0	0.05	0	0	0	0	0	0	0	1	0.04	1	1
ENSMUSG00000036202	2(+):52072837..52122383	-	X(+):115756291-115756291	0	0.05	0	0	0	0	0	0	0	1	0.04	1	1
ENSMUSG00000018428	11(-):88830792..88864586	-	7(+):76236604-76236685	0	0	0	0	0	0	0.25	0	0	2	0.234043	9.12e-164	1.85e-160
ENSMUSG00000029030	4(-):154157485..154160666	-	10(-):22073391-22073643	0.875	1	0.875	0.125	0	0.375	0	0.3	0.7	55	0.540222	1.66e-165	3.37e-162
ENSMUSG00000034647	17(-):65967501..66077089	12(-):113629982..113630867 (Not annotated)	-	0	0.3	0.25	0.25	0	0.375	0.375	0.2	0	18	0.14188	3.75e-143	7.59e-140
ENSMUSG00000069743	17(-):21816876..21845759	-	9(+):20468782-20468782	0	0	0	0	0	0	0	0.1	0	1	0.0905263	3.87e-20	7.83e-17
ENSMUSG00000018428	11(-):88830792..88864586	-	6(+):110224432-110224446	0	0	0	0	0	0	0	0.3	0	3	0.277419	1.33e-165	2.7e-162
ENSMUSG00000027699	3(-):27097222..27153878	-	5(+):16801790-16801842	0	0	0	0	0	0	0	0.2	0	2	0.182979	5.28e-159	1.07e-155
ENSMUSG00000050043	2(-):84671316..84679140	17(+):87078270..87079158 (ENSMUSG00000071035; Pseudogene)	-	0.75	1	0.375	1	0	0.375	0.875	0.7	0	54	0.651852	1.66e-165	3.36e-162
ENSMUSG00000027263	2(+):121170654..121198770	-	15(-):56295376-56295381	0	0.1	0	0	0	0	0	0	0	2	0.0808511	0.98208	1
ENSMUSG00000025081	19(+):56826209..56870012	-	11(+):52609511-52609511	0	0	0.125	0	0	0	0	0	0	1	0.115789	1.31e-80	2.66e-77
ENSMUSG00000035575	11(-):79932321..79962390	-	9(-):26274179-26274389	0	0	0	0	1	1	0.875	0	0	21	0.946667	1.66e-165	3.35e-162
ENSMUSG00000005371	17(-):87990859..88065291	-	2(-):61182425-61182425	0	0	0	0	0	0	0	0.1	0	1	0.0905263	9.17e-14	1.86e-10
ENSMUSG00000016382	X(-):75785654..75875182	-	6(+):77476513-77476513	0	0	0	0.125	0	0	0	0	0	1	0.115789	5.66e-87	1.15e-83
ENSMUSG00000025786	9(-):123066160..123113205	-	1(-):12999942-12999990	0	0	0	0	0	0	0	0.2	0	2	0.182979	8.4e-162	1.7e-158
ENSMUSG00000064181	10(-):116905784..116950380	-	5(+):74653197-74653399	0.5	0	0	0	0	0	0	0	0	4	0.478261	1.2e-165	2.43e-162
ENSMUSG00000028452	4(-):42979963..43000507	X(-):104346533..104348234 (ENSMUSG00000083327; Pseudogene; Intron of ENSMUSG00000031333)	-	0	0.25	0	0	0	0	0	0	0	5	0.208791	3.13e-163	6.33e-160
ENSMUSG00000028651	4(-):123127115..123139951	-	5(-):13022103-13022138	0	0	0	0	0	0	0	0.3	0	3	0.277419	8.63e-166	1.75e-162
ENSMUSG00000036890	2(-):44564412..44927657	-	13(-):26183157-26183157	0	0	0	0	0	0.125	0	0	0	1	0.115789	4.37e-81	8.84e-78
ENSMUSG00000055204	5(-):90227166..90366577	-	13(-):118426369-118426369	0	0	0	0	0	0	0	0.1	0	1	0.0905263	2.62e-11	5.31e-08
ENSMUSG00000031010	X(+):13071498..13173328	-	12(-):39949114-39949114	0	0	0	0.125	0	0	0	0	0	1	0.115789	1.57e-84	3.18e-81
ENSMUSG00000074227	7(-):29256323..29281912	-	2(+):20926870-20926870	0	0	0	0.125	0	0	0	0	0	1	0.115789	3.37e-96	6.82e-93
ENSMUSG00000054469	17(+):73107985..73243368	-	16(+):33577865-33577865	0.125	0	0	0	0	0	0	0	0	1	0.115789	2.52e-86	5.11e-83
ENSMUSG00000028954	5(+):24685532..24710378	-	3(+):36313579-36313579	0	0	0	0	0	0	0	0.1	0	1	0.0905263	9.17e-14	1.86e-10
ENSMUSG00000037174	3(-):51252720..51340663	-	9(-):97281620-97281803	0	0.1	0	0.5	0	0	0	0	0.05	7	0.268058	1.71e-165	3.47e-162
ENSMUSG00000051355	11(-):22896136..22982382	-	5(-):139331291-139331565	0	0	0	0	1	1	1	0.3	0.3	31	0.699851	1.66e-165	3.36e-162
ENSMUSG00000018395	11(+):53567379..53601967	-	5(-):31124829-31124829	0	0.05	0	0	0	0	0	0	0	1	0.04	1	1
ENSMUSG00000044647	2(+):65845767..66031546	-	X(-):12265312-12265312	0	0	0	0	0	0	0	0.1	0	1	0.0905263	6e-16	1.22e-12
ENSMUSG00000000441	6(-):115618067..115676635	-	8(+):114193599-114193644	0	0	0	0	0	0	0	0.3	0	3	0.277419	8.71e-166	1.76e-162
ENSMUSG00000034724	5(-):96070333..96164171	-	6(-):120767866-120767866	0.125	0	0	0	0	0	0	0	0	1	0.115789	1.08e-94	2.18e-91
ENSMUSG00000061130	17(+):84956741..85023991	1(-):94468717..94469887 (Not annotated)	-	0	0.25	0	0	0	0	0	0	0	5	0.208791	6.95e-165	1.41e-161
ENSMUSG00000028608	4(+):107889813..107899384	-	2(-):26769285-26769438	0	0	0	0.625	0	0	0	0.5	0.3	16	0.356875	1.65e-165	3.35e-162
ENSMUSG00000025366	10(-):128510248..128525859	-	10(+):128319726-128319726	0	0	0	0	0	0	0	0.1	0	1	0.0905263	3.87e-20	7.83e-17
ENSMUSG00000021134	12(+):80945504..80950507	4(+):129899092..129899899 (ENSMUSG00000070729; Pseudogene)	-	0.125	1	0.25	0.875	0.5	1	1	1	0.55	70	0.488352	1.66e-165	3.36e-162
ENSMUSG00000028960	4(-):149328416..149426749	-	14(-):122067409-122067409	0	0	0	0	0	0	0	0.1	0	1	0.0905263	3.87e-20	7.83e-17
ENSMUSG00000030917	7(+):120102353..120120992	-	11(-):55388652-55388652	0	0	0	0	0	0	0	0.1	0	1	0.0905263	9.17e-14	1.86e-10
ENSMUSG00000043733	5(-):121130533..121191397	-	8(-):42968994-42968994	0	0.05	0	0	0	0	0	0	0	1	0.04	1	1
ENSMUSG00000031903	8(+):106150399..106164715	-	X(+):152927733-152927733	0	0	0	0.125	0	0	0	0	0	1	0.115789	5.66e-87	1.15e-83
ENSMUSG00000041229	X(+):151520672..151633859	-	17(-):33066916-33067002	0	0	0	0	0	0	0	0	0.2	4	0.165217	1.24e-153	2.5e-150
ENSMUSG00000029145	5(-):31187558..31193430	-	5(+):52467989-52467989	0	0	0	0	0	0	0	0.1	0	1	0.0905263	1.66e-15	3.36e-12
ENSMUSG00000027536	3(+):10366907..10428856	-	3(-):75717745-75717960	0	0	0	0	0.666667	0.125	0.375	0	0.85	25	0.641239	1.66e-165	3.36e-162
ENSMUSG00000030870	7(+):122067175..122082194	-	1(+):28045358-28045515	0	0	0	0	0.666667	1	1	0	0.1	22	0.815233	1.66e-165	3.36e-162
ENSMUSG00000051811	7(-):4751792..4753094	-	1(+):9703046-9703051	0	0	0	0	0	0	0	0.2	0	2	0.182979	4.67e-161	9.45e-158
ENSMUSG00000042790	9(-):45863425..45906911	-	3(+):155186981-155186981	0	0	0	0.125	0	0	0	0	0	1	0.115789	6.03e-91	1.22e-87
ENSMUSG00000033014	3(+):103279293..103358775	-	10(+):74236408-74236408	0	0	0	0	0	0	0.125	0	0	1	0.115789	8.43e-90	1.71e-86
ENSMUSG00000037503	1(-):34813219..34843065	-	15(-):39299082-39299332	0	0	0	0	0	0	0	0.4	0	4	0.373913	1.78e-165	3.61e-162
ENSMUSG00000022360	15(-):58094047..58135082	-	9(-):72715703-72715800	0	0	0	0	0	1	0.375	0	0	11	0.807487	1.65e-165	3.33e-162
ENSMUSG00000028369	4(-):58042442..58206859	-	9(-):110757362-110757362	0	0	0	0	0	0	0	0	0.05	1	0.04	1	1
ENSMUSG00000026341	1(-):125392905..125435727	X(-):81821475..81822730 (ENSMUSG00000082319; Pseudogene)	-	0	0.6	0.125	0.125	0	1	0.75	0.9	0.85	54	0.513228	1.66e-165	3.37e-162
ENSMUSG00000028688	4(-):116794310..116807640	-	6(-):32407205-32407239	0	0	0	0	0	0.375	0	0	0	3	0.354839	2.91e-165	5.89e-162
ENSMUSG00000056728	13(-):60798250..60802844	-	6(-):36261029-36261055	0	0.1	0	0	0	0	0	0	0	2	0.0808511	0.870169	1
ENSMUSG00000032637	7(-):126491708..126503437	-	8(-):118909972-118910210	0	0	0	0.125	0.666667	0	0.25	0	0.1	9	0.324649	1.64e-165	3.32e-162
ENSMUSG00000027379	2(-):127801122..127831865	-	15(-):46541027-46541103	0.125	0.05	0	0	0	0	0	0.8	0	10	0.617674	1.64e-165	3.33e-162
ENSMUSG00000027465	2(+):152293828..152313996	-	18(+):40180751-40180802	0	0.05	0	0.125	0	0	0	0	0	2	0.0680851	1	1
ENSMUSG00000025354	10(+):128805676..128819446	-	1(+):101814372-101814372	0	0	0	0	0	0	0	0.1	0	1	0.0905263	1.66e-15	3.36e-12
ENSMUSG00000036208	16(+):44724301..44737284	-	16(+):66023548-66023758	0	0	0	0	0	0	0	0	0.55	11	0.491765	1.65e-165	3.33e-162
ENSMUSG00000072772	6(-):124739183..124741374	-	1(-):136533451-136533577	0	0	0	0	0	0	0	0.3	0.65	16	0.50125	1.66e-165	3.35e-162
ENSMUSG00000026644	2(+):3336168..3340993	-	8(+):12482831-12482831	0	0	0	0.125	0	0	0	0	0	1	0.115789	3.37e-96	6.82e-93
ENSMUSG00000034574	12(+):71831078..71992367	-	6(-):50988971-50989000	0	0	0	0	0	0	0	0	0.15	3	0.122581	1.24e-94	2.51e-91
ENSMUSG00000022354	15(+):58933810..58939489	-	9(+):110308178-110308178	0	0	0	0	0	0	0	0	0.05	1	0.04	1	1
ENSMUSG00000022863	16(-):78359860..78377192	17(+):50698687..50699446 (ENSMUSG00000044645; Pseudogene)	-	0.25	0.7	0.375	0.125	0	0	0	0	0	20	0.466316	1.66e-165	3.35e-162
ENSMUSG00000025027	19(-):52943417..53040214	-	19(-):57435633-57435826	0	0	0	0	0	0	0	0.1	0.65	14	0.544251	1.65e-165	3.35e-162
ENSMUSG00000102805	3(-):84496426..85887518	-	15(-):62449174-62449174	0.125	0	0	0	0	0	0	0	0	1	0.115789	1.02e-83	2.07e-80
ENSMUSG00000071226	6(+):120666369..120771190	-	3(+):99968631-99968631	0	0	0	0	0	0	0	0.1	0	1	0.0905263	6e-16	1.22e-12
ENSMUSG00000024232	18(+):3507957..3516404	-	2(-):122467253-122467284	0	0	0	0	0	0	0	0.2	0	2	0.182979	8.5e-160	1.72e-156
ENSMUSG00000057469	12(+):16810965..16826743	-	X(+):156592376-156592376	0	0	0	0	0	0	0	0.1	0	1	0.0905263	9.17e-14	1.86e-10
ENSMUSG00000036986	9(-):58218076..58249786	-	15(-):23600148-23600304	0.125	0	0	0.375	0	0	0	0	0	4	0.282609	3.83e-165	7.76e-162
ENSMUSG00000027447	2(-):148871722..148875692	-	6(+):73757592-73757599	0	0	0	0	0	0	0	0.2	0	2	0.182979	5.19e-163	1.05e-159
ENSMUSG00000061778	X(-):164936169..164980375	-	6(+):62783654-62783663	0	0	0	0	0	0	0	0.2	0	2	0.182979	7.16e-163	1.45e-159
ENSMUSG00000051314	7(-):30818348..30823775	-	4(+):15557384-15557841	0	0	0	0	0.833333	1	1	0	0.1	23	0.849434	1.66e-165	3.35e-162
ENSMUSG00000048874	1(-):30802339..30873921	-	19(+):54210627-54210627	0	0	0	0	0	0	0	0	0.05	1	0.04	1	1
ENSMUSG00000051855	6(+):30723547..30748465	-	X(-):44091368-44091368	0	0.05	0	0	0	0	0	0	0	1	0.04	1	1
ENSMUSG00000041571	7(-):15917208..15922402	-	2(-):181357334-181357380	0	0	0	0	0	0	0	0.2	0	2	0.182979	8.4e-162	1.7e-158
ENSMUSG00000059013	2(+):32721055..32755512	-	10(-):89396435-89396435	0	0	0	0	0	0	0	0.1	0	1	0.0905263	9.3e-12	1.88e-08
ENSMUSG00000028601	4(+):108165437..108179308	-	14(-):58723664-58723664	0	0	0	0	0	0	0	0.1	0	1	0.0905263	2.62e-11	5.31e-08
ENSMUSG00000021338	13(-):24012344..24280795	-	11(-):21142598-21142598	0	0	0	0	0	0	0	0.1	0	1	0.0905263	1.66e-15	3.36e-12
ENSMUSG00000026383	1(-):119545037..119649000	-	5(+):41279294-41279378	0	0	0	0.25	0	0	0	0	0	2	0.234043	3.38e-161	6.84e-158
ENSMUSG00000040738	4(-):11199158..11254258	-	13(-):110537592-110537660	0	0	0.375	0	0	0	0	0	0	3	0.354839	1.42e-165	2.88e-162
ENSMUSG00000026554	1(+):172148084..172197005	-	2(-):161644183-161644238	0	0	0	0	0	0	0	0.3	0	3	0.277419	1.1e-165	2.22e-162
ENSMUSG00000022521	16(-):4081328..4213997	-	7(+):72880035-72880035	0	0	0	0	0	0	0	0.1	0	1	0.0905263	3.67e-20	7.43e-17
ENSMUSG00000022010	14(+):76414961..76507765	-	15(-):84771357-84771357	0	0	0	0	0	0	0	0.1	0	1	0.0905263	1.66e-15	3.36e-12
ENSMUSG00000036402	6(+):66896397..67021350	-	12(-):41349773-41349773	0	0	0	0	0.166667	0	0	0	0	1	0.157895	7.49e-164	1.52e-160
ENSMUSG00000056899	12(+):41024090..41955588	-	5(+):19266819-19266819	0	0.05	0	0	0	0	0	0	0	1	0.04	1	1
ENSMUSG00000013663	19(+):32757497..32826160	-	6(-):56475786-56475980	0	0	0	0.25	0	0	0	0	0	2	0.234043	2.91e-163	5.9e-160
ENSMUSG00000021279	12(-):111292972..111377718	-	13(+):119733085-119733085	0	0	0	0	0	0	0	0	0.05	1	0.04	1	1
ENSMUSG00000063895	14(-):60219204..60251507	-	2(-):114096708-114096708	0	0	0	0	0	0	0	0.1	0	1	0.0905263	1.6e-14	3.25e-11
ENSMUSG00000031644	8(+):60993195..61131346	-	9(-):16361076-16361076	0	0	0	0	0	0	0	0.1	0	1	0.0905263	1.6e-14	3.25e-11
ENSMUSG00000025358	10(-):128697939..128705051	-	7(-):10242500-10242500	0	0	0.125	0	0	0	0	0	0	1	0.115789	2.21e-86	4.48e-83
ENSMUSG00000031371	X(-):73437315..73459044	-	3(-):127420817-127420966	0	0	0	0	0.166667	0.25	0.375	0	0	6	0.251852	2.63e-165	5.32e-162
ENSMUSG00000095464	16(+):38347040..38362297	-	16(-):62861168-62861168	0	0	0	0.125	0	0	0	0	0	1	0.115789	6.03e-91	1.22e-87
ENSMUSG00000048701	10(+):70097121..70193200	-	13(+):111213211-111213211	0	0	0	0	0	0	0	0.1	0	1	0.0905263	3.87e-20	7.83e-17
ENSMUSG00000046985	5(-):44175154..44226626	-	8(-):84845993-84845993	0	0.05	0	0	0	0	0	0	0	1	0.04	1	1
ENSMUSG00000034088	1(-):93405940..93478815	-	3(+):142862880-142862880	0	0	0	0	0	0	0	0.1	0	1	0.0905263	1.66e-15	3.36e-12
ENSMUSG00000072244	7(+):104218793..104235152	-	3(+):132363058-132363075	0	0	0	0.375	0	0	0	0	0	3	0.354839	1.22e-165	2.48e-162
ENSMUSG00000038696	2(+):34406771..34624950	-	6(+):106657195-106657406	0	0	0.125	0.25	0	0	0	0	0	3	0.182796	3e-156	6.08e-153
ENSMUSG00000039473	16(+):5050068..5086285	-	12(+):28786879-28786937	0	0	0	0	0	0	0	0.2	0.35	9	0.245977	3.02e-165	6.12e-162
ENSMUSG00000029467	5(-):122453513..122502225	-	4(-):149168790-149168790	0	0	0.125	0	0	0	0	0	0	1	0.115789	2.21e-86	4.48e-83
ENSMUSG00000038774	10(+):50592669..50851202	-	3(-):105686906-105686906	0	0	0	0	0	0	0	0	0.05	1	0.04	1	1
ENSMUSG00000037344	5(-):137314558..137333597	-	4(+):46423645-46423645	0	0	0	0.125	0	0	0	0	0	1	0.115789	6.03e-91	1.22e-87
ENSMUSG00000014243	11(-):62267224..62281375	-	4(-):121491668-121491668	0	0	0	0	0	0.125	0	0	0	1	0.115789	2.47e-90	5.01e-87
ENSMUSG00000106918	5(+):31596935..31664384	-	9(+):122873019-122873139	0	0	0	0	0	0.125	0	0.3	0.2	8	0.157955	2.84e-156	5.75e-153
ENSMUSG00000030759	7(+):113513834..113571511	-	4(-):144255645-144255645	0	0	0	0	0	0	0	0.1	0	1	0.0905263	2.62e-11	5.31e-08
ENSMUSG00000066571	7(-):34236707..34313551	-	14(-):87928830-87928830	0	0	0	0	0	0	0	0.1	0	1	0.0905263	1.6e-14	3.25e-11
ENSMUSG00000015697	3(-):95323525..95357202	-	1(+):165303262-165303262	0	0	0	0.125	0	0	0	0	0	1	0.115789	5.66e-87	1.15e-83
ENSMUSG00000055204	5(-):90227166..90366577	-	9(+):82503947-82504196	0.125	0.1	0.5	0.75	1	1	1	0.8	0.6	55	0.464656	1.66e-165	3.37e-162
ENSMUSG00000033487	14(-):72537946..72710003	-	4(+):24834024-24834024	0	0	0	0	0	0	0	0.1	0	1	0.0905263	2.89e-12	5.86e-09
ENSMUSG00000038708	9(+):118506267..118582519	-	14(+):30216345-30216544	0.25	0.15	0.375	0	0	0	0	0	0	8	0.192045	3.89e-164	7.88e-161
ENSMUSG00000050608	4(-):139101814..139131113	-	17(-):22531574-22531596	0	0	0	0	0	0.875	1	0	0	15	0.930864	1.66e-165	3.35e-162
ENSMUSG00000036817	5(+):139200637..139249840	-	8(-):79866308-79866360	0	0	0	0	0	0	0	0.2	0	2	0.182979	4.17e-163	8.45e-160
ENSMUSG00000002297	5(-):8396973..8422716	-	17(+):24075936-24075936	0	0	0	0.125	0	0	0	0	0	1	0.115789	1.57e-84	3.18e-81
ENSMUSG00000028967	4(+):150853919..150868892	-	12(+):63747950-63747971	0	0	0	0	0	0	0	0.2	0	2	0.182979	8.81e-161	1.78e-157
ENSMUSG00000025651	9(+):108936633..108949623	-	1(-):101754175-101754458	0	0	0	0	0.5	0	0.375	0	0	6	0.4	1.61e-165	3.27e-162
ENSMUSG00000027200	2(+):124089969..124667770	-	3(+):92131991-92131991	0	0	0	0.125	0	0	0	0	0	1	0.115789	4.03e-88	8.17e-85
ENSMUSG00000042447	6(+):8209222..8236274	-	14(-):121088445-121088445	0	0	0	0	0.166667	0	0	0	0	1	0.157895	2.15e-163	4.34e-160
ENSMUSG00000008859	13(-):17880575..17944239	-	7(+):4737889-4737889	0	0	0	0	0	0	0	0.1	0	1	0.0905263	2.89e-12	5.86e-09
ENSMUSG00000041740	5(-):115241412..115272898	-	2(+):150557958-150557958	0	0	0	0	0	0	0	0.1	0	1	0.0905263	6e-16	1.22e-12
ENSMUSG00000030357	6(-):128429735..128438677	-	8(-):79758052-79758286	0	0	0	0	0.833333	0.875	1	0	0	20	0.892105	1.66e-165	3.36e-162
ENSMUSG00000021877	14(+):26638074..26665084	-	3(-):106043829-106044054	0	0.05	0	0.75	0	0	0	0	0	7	0.622472	1.6e-165	3.25e-162
ENSMUSG00000020929	11(-):102838473..102880985	-	X(+):38276833-38277167	0	0	0	0	0	0	0	0.1	0.9	19	0.82283	1.65e-165	3.35e-162
ENSMUSG00000028647	4(+):123904832..123912269	-	10(-):28223245-28223245	0	0	0	0.125	0	0	0	0	0	1	0.115789	1.57e-84	3.18e-81
ENSMUSG00000031068	7(+):137437614..137468594	4(-):91805549..91806550 (ENSMUSG00000049494; Pseudogene)	-	0.25	0.85	0.5	0.5	0.5	0	0.375	1	0.4	51	0.321307	1.66e-165	3.37e-162
ENSMUSG00000002297	5(-):8396973..8422716	-	13(+):3883804-3883804	0	0.05	0	0	0	0	0	0	0	1	0.04	1	1
ENSMUSG00000058741	7(+):25301411..25304132	-	14(+):108532126-108532365	0	0.2	0	0.5	0	0	0	0	0	8	0.290909	1.65e-165	3.34e-162
ENSMUSG00000028069	3(+):88043108..88055993	-	8(+):53437263-53437374	0	0	0	0	0	0	0	0	0.45	9	0.393103	1.63e-165	3.31e-162
ENSMUSG00000034211	5(+):129715497..129722556	-	1(-):154262992-154262992	0.125	0	0	0	0	0	0	0	0	1	0.115789	1.56e-89	3.17e-86
ENSMUSG00000046974	11(+):46571536..46589232	-	4(+):70404357-70404801	0	0	0	0	0.333333	1	0.875	0	0.05	18	0.784046	1.66e-165	3.35e-162
ENSMUSG00000006599	7(+):46796103..46823800	-	12(+):117389501-117389501	0	0	0	0	0	0	0	0.1	0	1	0.0905263	9.3e-12	1.88e-08
ENSMUSG00000024789	19(+):29251828..29313080	-	14(-):112935257-112935257	0	0	0	0	0	0.125	0	0	0	1	0.115789	4.37e-81	8.84e-78
ENSMUSG00000009291	10(+):77581720..77598732	-	4(-):100364668-100364668	0	0	0	0	0	0	0	0.1	0	1	0.0905263	1.6e-14	3.25e-11
ENSMUSG00000018761	11(-):69656697..69662642	-	19(-):28933167-28933167	0	0	0	0	0	0	0	0.1	0	1	0.0905263	1.66e-15	3.36e-12
ENSMUSG00000039747	5(-):136147459..136170713	-	16(+):59460497-59460497	0	0	0	0	0	0	0	0.1	0	1	0.0905263	7.57e-12	1.53e-08
ENSMUSG00000021428	13(+):38036989..38061433	-	4(-):126206894-126206923	0	0.1	0	0	0	0	0	0	0	2	0.0808511	0.199234	1
ENSMUSG00000022440	15(-):78523346..78529625	-	13(-):40929594-40929781	0	0	0	0	0.166667	0	0	0.2	0.45	12	0.296825	1.65e-165	3.34e-162
ENSMUSG00000024240	18(-):6435951..6516108	-	11(+):29102761-29102761	0	0.05	0	0	0	0	0	0	0	1	0.04	1	1
ENSMUSG00000020994	12(+):59066919..59074017	-	18(+):14704783-14704783	0	0	0.125	0	0	0	0	0	0	1	0.115789	2.21e-86	4.48e-83
ENSMUSG00000036825	3(+):146404642..146440144	-	1(+):47219159-47219159	0	0	0	0	0.166667	0	0	0	0	1	0.157895	5.39e-163	1.09e-159
ENSMUSG00000051355	11(-):22896136..22982382	-	11(-):22988700-22988700	0	0	0	0	0	0	0	0.1	0	1	0.0905263	3.67e-20	7.43e-17
ENSMUSG00000033159	1(-):75134554..75142711	-	5(+):122067668-122067668	0	0.05	0	0	0	0	0	0	0	1	0.04	1	1
ENSMUSG00000025464	7(+):140115799..140137224	1(+):31615303..31616659 (ENSMUSG00000070960; Pseudogene)	-	0.5	0.95	0.875	0.25	0	0	0	0	0	32	0.750391	1.66e-165	3.36e-162
ENSMUSG00000009739	15(-):100575318..100599984	-	5(-):54275089-54275089	0	0	0	0	0	0	0	0.1	0	1	0.0905263	2.62e-11	5.31e-08
ENSMUSG00000021068	12(-):70011435..70111925	-	10(-):4209105-4209208	0	0	0	0	0	0	0	0	0.25	5	0.208791	2.11e-163	4.27e-160
ENSMUSG00000040268	7(+):130865756..130913312	-	19(-):21867060-21867264	1	0.6	0.25	0	0	0	0	0	0	22	0.628501	1.66e-165	3.36e-162
ENSMUSG00000023764	11(-):3131850..3193463	-	11(+):20015985-20015985	0.25	0	0	0	0	0	0	0	0	2	0.234043	6.32e-160	1.28e-156
ENSMUSG00000024070	17(-):78949405..79020816	-	1(-):112670816-112670856	0	0	0	0	0	0	0	0.6	0	6	0.573333	1.6e-165	3.25e-162
ENSMUSG00000001383	18(+):36793923..36799660	-	14(+):30169827-30169827	0	0.05	0	0	0	0	0	0	0	1	0.04	1	1
ENSMUSG00000041164	11(+):6389074..6406158	-	18(-):35488468-35488468	0	0	0	0.125	0	0	0	0	0	1	0.115789	1.57e-84	3.18e-81
ENSMUSG00000024646	18(+):84851338..84880401	-	X(-):121313060-121313060	0	0	0	0.125	0	0	0	0	0	1	0.115789	1.57e-84	3.18e-81
ENSMUSG00000108127	4(+):117724412..117726872	-	4(+):117730714-117730758	0	0	0	0	0.166667	0	0.125	0	0	2	0.12766	3.41e-116	6.91e-113
ENSMUSG00000019461	11(+):69846376..69852058	-	13(-):118598605-118598605	0	0	0	0	0	0.125	0	0	0	1	0.115789	1.34e-93	2.7e-90
ENSMUSG00000098112	15(-):100641077..100669553	-	12(-):117363774-117363774	0	0.05	0	0	0	0	0	0	0	1	0.04	1	1
ENSMUSG00000024589	18(+):64887756..65217826	-	6(-):59396435-59396502	0	0	0	0	0	0	0	0.3	0	3	0.277419	3.9e-165	7.91e-162
ENSMUSG00000024370	18(-):34630951..34651735	-	1(-):58266546-58266546	0	0	0	0	0	0	0	0.1	0	1	0.0905263	2.62e-11	5.31e-08
ENSMUSG00000037503	1(-):34813219..34843065	-	10(+):13736833-13737021	0	0	0	0	0.666667	0.5	0.75	0	0.05	15	0.543045	1.65e-165	3.35e-162
ENSMUSG00000023068	10(+):52417547..52440192	-	7(-):123646719-123646719	0	0	0	0.125	0	0	0	0	0	1	0.115789	1.57e-84	3.18e-81
ENSMUSG00000041936	4(-):156165290..156197488	-	19(+):11409948-11409948	0	0	0	0.125	0	0	0	0	0	1	0.115789	1.51e-89	3.06e-86
ENSMUSG00000019947	10(-):68095593..68278726	-	1(+):17640051-17640233	0.25	0.05	0.375	0.25	0.333333	1	1	0.2	0	28	0.558403	1.66e-165	3.36e-162
ENSMUSG00000029234	5(+):76183880..76209245	-	4(-):120521165-120521391	0	0	0	0	1	1	1	0.3	0.05	26	0.839121	1.66e-165	3.36e-162
ENSMUSG00000078453	10(-):18011263..18023252	-	7(+):140316102-140316118	0	0	0	0	0	0	0	0.4	0	4	0.373913	1.23e-165	2.49e-162
ENSMUSG00000044447	14(-):67751928..67933572	-	13(-):118238832-118238832	0	0	0	0	0	0	0	0	0.05	1	0.04	1	1
ENSMUSG00000035696	4(-):44126210..44233789	-	3(-):124778999-124778999	0	0	0	0.125	0	0	0	0	0	1	0.115789	1.51e-89	3.06e-86
ENSMUSG00000075054	13(-):17986640..17993351	3(-):28764709..28765360 (ENSMUSG00000070522; Pseudogene; Intron of ENSMUSG00000091329)	-	0.75	1	0.75	0.625	0	0	0	0	0	37	0.785616	1.66e-165	3.36e-162
ENSMUSG00000026864	2(+):34771970..34777547	-	14(+):34677183-34677197	0	0	0	0	0	0	0	0.4	0	4	0.373913	1.26e-165	2.55e-162
ENSMUSG00000051149	2(-):168180986..168207112	-	19(-):52436592-52436679	0	0	0	0	0	0	0	0	0.2	4	0.165217	4.32e-155	8.75e-152
ENSMUSG00000002580	11(-):98437708..98438991	-	5(+):53765734-53765979	0	0	0	0	0.5	0.25	0.625	0.1	0	11	0.407059	1.65e-165	3.34e-162
ENSMUSG00000028760	4(+):137993022..138208508	-	8(-):112961122-112961340	0	0	0	0	1	1	1	0	0.1	24	0.9	1.66e-165	3.36e-162
ENSMUSG00000038121	18(-):68260187..68300333	-	3(-):143011007-143011007	0	0	0	0	0	0	0	0.1	0	1	0.0905263	9.17e-14	1.86e-10
ENSMUSG00000024976	19(+):53944306..54033268	-	6(+):11667267-11667535	0	0	0	0.75	0	0	0	0	0	6	0.733333	1.6e-165	3.25e-162
ENSMUSG00000003062	13(-):19357676..19395795	-	13(+):59707191-59707191	0	0	0	0	0	0	0	0.1	0	1	0.0905263	1.6e-14	3.25e-11
ENSMUSG00000005687	3(+):103171655..103179166	-	11(-):95801974-95802085	0.5	0.1	0	0	0	0	0	0	0	6	0.324444	1.59e-165	3.21e-162
ENSMUSG00000020056	10(+):88201093..88246158	-	18(-):78759980-78760230	0	0	0	0	0	0	0	0.1	0.05	2	0.0553191	1	1
ENSMUSG00000021079	12(-):71123173..71136675	-	6(+):143034118-143034331	1	1	1	1	0	0.125	0	0.2	0	47	0.89683	1.66e-165	3.37e-162
ENSMUSG00000052298	11(-):54717456..54787675	-	5(-):41455299-41455299	0	0.05	0	0	0	0	0	0	0	1	0.04	1	1
ENSMUSG00000027331	2(+):118814003..118853957	-	3(-):112827578-112827682	0	0	0	0	0.166667	0	0.75	0	0	7	0.640449	1.6e-165	3.24e-162
ENSMUSG00000030301	6(+):147475828..147632612	-	5(-):17143758-17143758	0	0	0	0	0	0	0.125	0	0	1	0.115789	1.97e-93	3.98e-90
ENSMUSG00000035847	X(-):70343069..70365084	-	13(-):24727753-24727753	0	0	0	0.125	0	0	0	0	0	1	0.115789	1.51e-89	3.06e-86
ENSMUSG00000078427	10(+):128821771..128877638	19(+):23675847..23676480 (ENSMUSG00000051255; Pseudogene)	-	0.625	1	0.75	0.875	0	0	0	0	0	38	0.814882	1.66e-165	3.36e-162
ENSMUSG00000018846	11(+):35769484..35791285	-	13(-):106419178-106419178	0	0	0	0.125	0	0	0	0	0	1	0.115789	4.56e-94	9.24e-91
ENSMUSG00000031523	8(-):36567751..36953143	-	3(-):91458788-91458866	0	0	0	0	0	0	0	0	0.2	4	0.165217	1.67e-157	3.38e-154
ENSMUSG00000021418	13(-):35893472..35906359	-	5(+):114494991-114494991	0	0	0	0	0	0	0	0.1	0	1	0.0905263	1.66e-15	3.36e-12
ENSMUSG00000013973	1(+):171329145..171342331	-	3(-):65496974-65497010	0	0	0.25	0	0	0	0	0	0	2	0.234043	3.74e-162	7.58e-159
ENSMUSG00000091512	3(+):137918506..137928900	7(-):104949914..104950289 (ENSMUSG00000094685; Pseudogene)	-	0.125	0.65	0.125	0.5	0	0.875	0	0.1	0.3	33	0.340837	1.66e-165	3.37e-162
ENSMUSG00000030269	6(+):113237843..113281392	-	2(-):106810837-106810837	0	0	0	0	0	0	0	0.1	0	1	0.0905263	3.67e-20	7.43e-17
ENSMUSG00000026491	1(-):179744894..179803680	-	14(+):70274373-70274436	0	0	0	0	0	0	0	0.3	0	3	0.277419	4.08e-165	8.27e-162
ENSMUSG00000026197	1(+):75168646..75171629	-	19(+):6590014-6590069	0	0	0	0	0	0	0	0.2	0	2	0.182979	7.16e-163	1.45e-159
ENSMUSG00000022521	16(-):4081328..4213997	-	18(-):84399727-84399727	0	0	0	0	0	0	0	0.1	0	1	0.0905263	3.67e-20	7.43e-17
ENSMUSG00000025041	19(-):46886831..47015153	-	X(-):98180705-98180968	0	0	0	0	1	1	1	0	0	22	1	1.66e-165	3.35e-162
ENSMUSG00000026917	2(+):27515157..27536535	-	8(-):45837681-45837681	0	0	0.125	0	0	0	0	0	0	1	0.115789	6.82e-83	1.38e-79
ENSMUSG00000031984	8(-):124836945..124863120	-	6(+):82419994-82419994	0	0	0	0.125	0	0	0	0	0	1	0.115789	4.03e-88	8.17e-85
ENSMUSG00000057440	18(-):7347962..7626863	-	3(-):152176994-152177146	0.75	0.9	0.625	0.5	0	0	0	0	0	33	0.668687	1.66e-165	3.36e-162
ENSMUSG00000024012	17(-):29332072..29347904	-	4(-):147253905-147253968	0	0	0	0	0.333333	0	0.875	0	0	9	0.729246	1.64e-165	3.32e-162
ENSMUSG00000022748	16(-):57302199..57606825	-	3(-):78835493-78835679	0.25	0.2	0	0.125	0	0	0	0	0	7	0.140931	1.77e-140	3.59e-137
ENSMUSG00000037172	6(-):40401375..40436135	-	8(+):31236537-31236537	0.125	0	0	0	0	0	0	0	0	1	0.115789	1.02e-83	2.07e-80
ENSMUSG00000028175	3(+):159495433..159529955	7(-):57878808..57881226 (Not annotated)	-	0.5	0.9	0.125	0	0	0	0	0.1	0	24	0.690278	1.66e-165	3.35e-162
ENSMUSG00000024601	18(+):58659482..58679570	-	17(+):37366866-37366866	0	0	0	0	0	0	0	0.1	0	1	0.0905263	3.87e-20	7.83e-17
ENSMUSG00000000730	10(+):78041947..78063622	-	5(-):71439141-71439192	0	0	0	0.25	0	0	0	0	0	2	0.234043	6.68e-163	1.35e-159
ENSMUSG00000022074	14(+):69767472..69784403	-	14(+):75278305-75278310	0	0	0	0	0	0	0	0.2	0	2	0.182979	9.74e-156	1.97e-152
ENSMUSG00000078546	17(-):21879570..21909926	-	3(+):15513958-15513981	0.25	0	0.125	0	0	0	0	0	0	3	0.182796	4.45e-158	9.01e-155
ENSMUSG00000016252	2(-):174461072..174464105	-	6(-):30334765-30334765	0	0	0	0	0	0	0	0.1	0	1	0.0905263	9.17e-14	1.86e-10
ENSMUSG00000049922	2(-):92452764..92460538	-	11(+):45222449-45222449	0	0	0	0	0	0	0	0.1	0	1	0.0905263	1.6e-14	3.25e-11
ENSMUSG00000026675	1(-):169949535..169969241	-	15(-):28747606-28747746	0	0	0	0	0	0	0	0.1	0.4	9	0.301149	1.67e-165	3.37e-162
ENSMUSG00000027937	3(+):90231597..90235838	-	9(-):110931499-110931525	0	0	0	0	0.333333	0	0	0	0	2	0.319149	4.59e-167	9.29e-164
ENSMUSG00000015112	6(-):6041218..6217173	-	1(+):8951878-8951878	0	0	0	0	0	0	0	0.1	0	1	0.0905263	2.89e-12	5.86e-09
ENSMUSG00000020647	12(-):4247363..4477182	-	3(+):66027637-66027648	0	0	0	0	0	0	0	0.5	0	5	0.472527	1.47e-165	2.98e-162
ENSMUSG00000035585	7(+):3692863..3701024	17(-):28075408..28076355 (ENSMUSG00000085521; Pseudogene; Intron of ENSMUSG00000062859)	-	0.125	0.9	0.25	0.75	0.666667	1	0.5	1	0.65	66	0.342626	1.66e-165	3.37e-162
ENSMUSG00000043284	11(-):60864452..60879272	-	13(+):98677836-98677836	0	0	0	0	0	0	0	0.1	0	1	0.0905263	3.67e-20	7.43e-17
ENSMUSG00000017861	2(+):163054687..163084688	-	14(-):68021703-68021703	0	0	0	0.125	0	0	0	0	0	1	0.115789	1.57e-84	3.18e-81
ENSMUSG00000028883	5(+):13125414..13602565	-	9(-):55260546-55260546	0.125	0	0	0	0	0	0	0	0	1	0.115789	7.31e-92	1.48e-88
ENSMUSG00000034118	5(+):130073326..130135729	-	3(-):133194094-133194279	0	0	0	0	0.333333	0.875	0.875	0	0	16	0.76875	1.65e-165	3.35e-162
ENSMUSG00000021929	14(-):61365186..61439947	-	7(+):26570658-26570768	0	0	0	0.375	0	0	0	0	0	3	0.354839	2.87e-165	5.8e-162
ENSMUSG00000046516	16(+):38346991..38352763	-	4(-):115839883-115839981	0	0	0	0	0.333333	0	0	0	0	2	0.319149	8.19e-167	1.66e-163
ENSMUSG00000022125	14(+):103070216..103077579	-	5(-):97379092-97379092	0	0	0	0	0	0	0.125	0	0	1	0.115789	1.97e-93	3.98e-90
ENSMUSG00000026960	2(+):53191726..53219220	-	18(-):51346514-51346739	0.125	0.05	0	0.5	0	0	0	0	0	6	0.32	1.61e-165	3.26e-162
ENSMUSG00000030660	7(-):116337265..116443449	-	4(-):109669915-109669915	0	0	0	0	0	0	0	0.1	0	1	0.0905263	2.62e-11	5.31e-08
ENSMUSG00000071180	13(+):108046424..108049146	-	4(+):134899715-134899727	0	0.05	0.125	0.125	0	0	0	0	0.05	4	0.0478261	1	1
ENSMUSG00000041763	1(+):43933647..44003000	-	15(+):61794126-61794126	0	0	0	0	0.166667	0	0	0	0	1	0.157895	7.49e-164	1.52e-160
ENSMUSG00000002307	17(+):33909414..33915589	-	10(-):26123009-26123150	0	0	0	0.375	0	0	0	0	0	3	0.354839	4.46e-165	9.03e-162
ENSMUSG00000028093	3(+):97158777..97177299	-	13(+):92168198-92168198	0	0	0	0	0	0	0	0.1	0	1	0.0905263	2.62e-11	5.31e-08
ENSMUSG00000035847	X(-):70343069..70365084	-	2(-):36704206-36704249	0	0	0	0	0	0	0	0.3	0	3	0.277419	3.81e-164	7.71e-161
ENSMUSG00000030682	7(+):126975914..126980501	-	2(+):131865637-131865718	0	0	0	0	0	0	0	0.3	0	3	0.277419	1.06e-165	2.15e-162
ENSMUSG00000035027	10(+):81105915..81124697	-	2(+):90834168-90834340	0	0	0	0	0.666667	0.125	0.625	0	0	10	0.544186	1.64e-165	3.32e-162
ENSMUSG00000032788	10(-):78436744..78464975	-	4(+):92059607-92059607	0	0.05	0	0	0	0	0	0	0	1	0.04	1	1
ENSMUSG00000029455	5(-):121566027..121593824	-	1(+):101461879-101461879	0	0	0	0.125	0	0	0	0	0	1	0.115789	1.51e-89	3.06e-86
ENSMUSG00000041408	14(+):34673928..34747983	-	2(-):152427716-152427720	0	0	0	0	0	0	0	0.2	0	2	0.182979	5.62e-158	1.14e-154
ENSMUSG00000014956	5(+):32458843..32517433	-	17(-):12443263-12443263	0	0	0	0	0	0	0	0.1	0	1	0.0905263	3.87e-20	7.83e-17
ENSMUSG00000025066	19(+):47731756..47735588	-	5(+):14996562-14996562	0	0	0	0.125	0	0	0	0	0	1	0.115789	2.22e-87	4.49e-84
ENSMUSG00000022664	16(-):45139573..45158706	-	3(-):155634456-155634596	0	0	0	0	0.333333	0.875	0.75	0	0	15	0.706996	1.65e-165	3.35e-162
ENSMUSG00000026020	1(+):59684971..59719044	-	6(-):145157446-145157574	0	0	0	0	0	0.625	0.625	0	0	10	0.581395	1.64e-165	3.31e-162
ENSMUSG00000038697	8(-):123996318..124021397	-	18(-):63485082-63485333	0.625	0.15	0.25	0.5	0	0	0	0.1	0	15	0.302716	1.66e-165	3.35e-162
ENSMUSG00000035863	10(+):79793572..79820896	-	2(+):42866461-42866579	0	0	0	0	0.166667	0	0	0.8	0.1	11	0.565348	1.65e-165	3.34e-162
ENSMUSG00000014177	11(+):62879455..62916780	-	10(-):89316503-89316534	0	0	0	0	0	0	0	0.2	0	2	0.182979	1.72e-157	3.48e-154
ENSMUSG00000043929	X(+):94234599..94277724	-	1(-):175888077-175888247	0	0	0	0	0.333333	0.5	1	0	0	14	0.721254	1.65e-165	3.35e-162
ENSMUSG00000006335	7(-):3620324..3629929	-	1(-):175791908-175791908	0	0	0	0.125	0	0	0	0	0	1	0.115789	1.57e-84	3.18e-81
ENSMUSG00000039682	5(+):45493374..45512691	-	12(-):50684760-50684968	0.25	0.6	0	0	0	0	0	0	0	14	0.473171	1.65e-165	3.35e-162
ENSMUSG00000000296	10(-):31332376..31445958	-	13(-):86101150-86101258	0	0	0	0	0	0	0	0.3	0.1	5	0.177143	8.16e-159	1.65e-155
ENSMUSG00000050697	15(+):5143861..5181899	-	6(-):80107530-80107530	0	0	0	0.125	0	0	0	0	0	1	0.115789	4.03e-88	8.17e-85
ENSMUSG00000021286	12(+):111814170..111828388	-	16(+):49363849-49364038	0	0	0	0	0	0	0	0	0.35	7	0.298876	1.59e-165	3.22e-162
ENSMUSG00000002489	16(-):89787111..89980080	-	10(+):54041279-54041279	0	0.05	0	0	0	0	0	0	0	1	0.04	1	1
ENSMUSG00000041740	5(-):115241412..115272898	-	2(+):150549841-150549841	0	0	0	0	0	0	0	0.1	0	1	0.0905263	6e-16	1.22e-12
ENSMUSG00000025068	19(+):47854970..47864790	-	10(-):69805685-69805975	1	0.85	0.625	0.625	0	0	0	0.1	0.9	54	0.619048	1.66e-165	3.37e-162
ENSMUSG00000021241	12(+):84773270..84775089	-	16(-):16141973-16141973	0	0	0	0	0.166667	0	0	0	0	1	0.157895	7.49e-164	1.52e-160
ENSMUSG00000018040	15(-):83113433..83122801	9(+):70852575..70853415 (ENSMUSG00000096160; Pseudogene; Intron of ENSMUSG00000032207)	-	0.625	1	0.875	0.875	0.333333	1	0.5	1	0.75	78	0.267806	1.67e-165	3.39e-162
ENSMUSG00000045969	8(+):11555571..11563251	-	7(+):6162382-6162382	0	0	0	0	0	0	0	0.1	0	1	0.0905263	3.67e-20	7.43e-17
ENSMUSG00000021068	12(-):70011435..70111925	-	17(+):92222072-92222126	0	0.2	0	0	0	0	0	0	0	4	0.165217	5.03e-153	1.02e-149
ENSMUSG00000033487	14(-):72537946..72710003	-	4(-):21840966-21841057	0	0	0	0	0	0	0	0.1	0.65	14	0.544251	1.65e-165	3.35e-162
ENSMUSG00000036990	8(+):79639618..79677724	-	6(-):89828249-89828547	0	0	0	0	0.666667	1	1	0.3	0	23	0.803693	1.66e-165	3.36e-162
ENSMUSG00000002329	14(-):55657879..55660508	-	9(-):102937388-102937388	0	0	0	0.125	0	0	0	0	0	1	0.115789	6.03e-91	1.22e-87
ENSMUSG00000106918	5(+):31596935..31664384	-	19(-):33550318-33550318	0	0	0	0	0	0.125	0	0	0	1	0.115789	1.34e-93	2.7e-90
ENSMUSG00000026577	1(-):164289800..164307489	-	19(+):16928915-16928915	0	0.05	0	0	0	0	0	0	0	1	0.04	1	1
ENSMUSG00000037622	4(-):133292459..133353481	-	5(-):99021859-99021859	0	0	0	0	0	0	0	0.1	0	1	0.0905263	2.89e-12	5.86e-09
ENSMUSG00000029405	5(-):92052146..92083719	-	16(+):62846496-62846496	0	0	0	0.125	0	0	0	0	0	1	0.115789	3.37e-96	6.82e-93
ENSMUSG00000033819	15(+):76671615..76694919	-	3(+):56967741-56967741	0	0	0	0	0	0	0	0	0.05	1	0.04	1	1
ENSMUSG00000026596	1(+):156558786..156649568	-	16(+):17543321-17543321	0	0	0	0	0	0.125	0	0	0	1	0.115789	6.7e-86	1.36e-82
ENSMUSG00000052446	8(+):71951038..71993792	-	2(-):21736569-21736569	0	0	0	0	0	0	0	0.1	0	1	0.0905263	9.17e-14	1.86e-10
ENSMUSG00000019907	10(+):108162400..108277575	-	4(-):108585955-108585955	0	0.05	0	0	0	0	0	0	0	1	0.04	1	1
ENSMUSG00000038876	10(-):29344176..29362442	-	1(+):24072662-24072910	0	0	0	0	0	0	0.375	0	0	3	0.354839	2.05e-165	4.14e-162
ENSMUSG00000030304	6(-):148179079..148212374	-	9(-):95536969-95536969	0	0	0	0	0	0	0	0.1	0	1	0.0905263	7.57e-12	1.53e-08
ENSMUSG00000033499	13(+):9093881..9174451	-	4(-):121481325-121481535	0	0	0	0	0.333333	0.25	0.875	0	0.05	12	0.556349	1.65e-165	3.34e-162
ENSMUSG00000049882	12(-):69577628..69583028	-	6(+):105262570-105262878	0.25	0.5	0.625	0.75	0	0	0	0	0	23	0.435378	1.66e-165	3.35e-162
ENSMUSG00000040268	7(+):130865756..130913312	-	8(+):43431209-43431471	1	0.85	0.75	0.5	0	0	0	0	0	35	0.727963	1.66e-165	3.36e-162
ENSMUSG00000078970	11(+):17182107..17233796	-	5(+):69619026-69619084	0	0	0	0.25	0	0	0	0	0	2	0.234043	2.07e-162	4.19e-159
ENSMUSG00000035367	13(+):58402597..58411149	-	18(+):88337230-88337339	0	0	0	0	0	0.625	0	0	0	5	0.604396	1.39e-165	2.81e-162
ENSMUSG00000017421	11(+):80383279..80405733	-	6(-):69967612-69967726	0	0	0	0	0	0	0	0	0.35	7	0.298876	1.61e-165	3.26e-162
ENSMUSG00000070544	2(+):160645888..160722764	-	X(-):102447577-102447579	0	0	0	0	0	0	0	0.2	0	2	0.182979	5.23e-160	1.06e-156
ENSMUSG00000022201	15(+):12117831..12185683	-	13(+):91630078-91630078	0	0	0	0.125	0	0	0	0	0	1	0.115789	5.66e-87	1.15e-83
ENSMUSG00000026484	1(-):151458004..151500955	-	2(-):29371546-29371546	0	0	0	0	0	0	0	0.1	0	1	0.0905263	6e-16	1.22e-12
ENSMUSG00000030774	7(+):97788541..97912381	-	13(-):55697221-55697221	0	0	0	0	0	0	0	0.1	0	1	0.0905263	2.62e-11	5.31e-08
ENSMUSG00000060860	7(-):4794546..4812590	9(+):56437613..56438282 (Not annotated; Intron of ENSMUSG00000032329)	-	0.125	0.45	0.125	0	0	0	0	0	0	11	0.312086	1.65e-165	3.34e-162
ENSMUSG00000029599	5(+):120612739..120628592	-	11(-):23109961-23109961	0	0	0	0	0	0	0	0.1	0	1	0.0905263	7.57e-12	1.53e-08
ENSMUSG00000018848	11(-):35808381..35834506	-	14(-):58882169-58882169	0	0	0	0	0	0	0	0.1	0	1	0.0905263	9.3e-12	1.88e-08
ENSMUSG00000014956	5(+):32458843..32517433	-	17(-):12446202-12446300	0.375	0.15	0.125	0	0.5	0.375	0.25	0.2	0	17	0.158302	3.87e-148	7.83e-145
ENSMUSG00000039656	17(+):34031812..34038393	-	19(+):34142984-34143335	0	0	0	0	0	0.125	0.25	0.2	0	5	0.161319	1.01e-152	2.05e-149
ENSMUSG00000052430	3(-):141837136..142169425	-	2(-):97902440-97902440	0	0	0	0	0	0	0	0.1	0	1	0.0905263	3.87e-20	7.83e-17
ENSMUSG00000020134	11(+):21091291..21150323	-	13(+):24137216-24137230	0	0	0	0	0	0	0	0.2	0	2	0.182979	2.39e-157	4.84e-154
ENSMUSG00000029177	5(+):30666777..30674830	-	3(-):47984287-47984483	0	0	0	0	0.166667	0.375	0.375	0	0	7	0.29374	1.59e-165	3.23e-162
ENSMUSG00000021286	12(+):111814170..111828388	-	11(-):74627002-74627002	0	0	0	0	0	0	0	0.1	0	1	0.0905263	7.57e-12	1.53e-08
ENSMUSG00000031198	X(+):75382399..75396459	-	4(+):32927322-32927322	0	0	0	0.125	0	0	0	0	0	1	0.115789	5.66e-87	1.15e-83
ENSMUSG00000024507	18(+):50128201..50196269	-	14(+):109019544-109019730	0	0	0	0	1	1	0.625	0	0	19	0.876965	1.66e-165	3.35e-162
ENSMUSG00000060450	18(+):38296635..38317847	-	18(+):54256608-54256608	0	0	0	0	0	0	0	0.1	0	1	0.0905263	1.66e-15	3.36e-12
ENSMUSG00000022742	16(+):58670208..58680391	-	2(-):39319988-39319988	0	0	0	0.125	0	0	0	0	0	1	0.115789	2.22e-87	4.49e-84
ENSMUSG00000027427	2(+):144527718..144541995	-	4(-):70713486-70713486	0	0	0	0	0	0	0	0.1	0	1	0.0905263	2.62e-11	5.31e-08
ENSMUSG00000020929	11(-):102838473..102880985	-	X(+):38272720-38272720	0	0	0	0	0	0	0	0.1	0	1	0.0905263	2.62e-11	5.31e-08
ENSMUSG00000047777	4(-):151989633..151996258	-	3(-):18266981-18266981	0.125	0	0	0	0	0	0	0	0	1	0.115789	1.02e-83	2.07e-80
ENSMUSG00000046949	13(+):33964659..33988465	-	2(+):35886920-35887000	0	0	0	0	0	0	0	0.2	0	2	0.182979	4.67e-161	9.45e-158
ENSMUSG00000026924	2(-):26409431..26445216	-	10(-):80816074-80816176	0	0	0	0	0.166667	0.5	0	0	0	5	0.402198	1.47e-165	2.98e-162
ENSMUSG00000049950	2(-):3328949..3332643	-	5(-):8015008-8015008	0	0	0	0	0	0	0	0.1	0	1	0.0905263	3.87e-20	7.83e-17
ENSMUSG00000028057	3(+):88716838..88731049	-	X(+):63532727-63532928	0	0	0	0	0.5	1	0.875	0	0	18	0.837607	1.66e-165	3.35e-162
ENSMUSG00000029017	5(+):21737141..21757152	-	5(-):37944029-37944172	0	0	0	0	0	0	0	0	0.9	18	0.876923	1.66e-165	3.36e-162
ENSMUSG00000046000	5(-):97382198..97392379	-	7(+):103630892-103631322	0	0	0	0.375	0	0	0	0	0	3	0.354839	1.4e-165	2.84e-162
ENSMUSG00000068739	3(-):108424865..108445209	-	3(+):126172404-126172424	0	0.1	0	0	0	0	0	0	0	2	0.0808511	0.861784	1
ENSMUSG00000007338	19(-):6053630..6057751	-	2(+):118739992-118740410	0.125	0.2	0.875	0.875	0	0	0	1	0.95	48	0.717708	1.66e-165	3.37e-162
ENSMUSG00000039244	5(-):143301195..143315360	-	4(-):121259492-121259492	0	0	0	0	0	0	0	0.1	0	1	0.0905263	2.62e-11	5.31e-08
ENSMUSG00000028843	4(-):134127406..134128789	-	8(-):18955658-18955658	0	0	0	0	0	0	0.125	0	0	1	0.115789	1.97e-93	3.98e-90
ENSMUSG00000072582	11(+):86683985..86692457	-	13(-):6681536-6681649	0.625	0.05	0.25	0.125	0	0	0	0	0	9	0.362452	1.64e-165	3.33e-162
ENSMUSG00000035575	11(-):79932321..79962390	-	16(+):16629342-16629454	0	0	0	0	0	0	0	0.2	0	2	0.182979	1.8e-161	3.64e-158
ENSMUSG00000044408	12(-):54645374..54656572	-	4(-):64598218-64598487	1	0.8	0.375	0.125	0	0	0	0	0	28	0.7	1.66e-165	3.36e-162
ENSMUSG00000062794	9(-):22247430..22259895	-	1(-):117746896-117747120	0	0	0	0.125	0	0.375	0.125	0	0	5	0.235165	2.06e-165	4.17e-162
ENSMUSG00000028883	5(+):13125414..13602565	-	2(+):164534045-164534118	0	0	0	0	0.166667	0	0.125	0	0	2	0.12766	2.7e-109	5.47e-106
ENSMUSG00000024587	18(-):64499665..64516557	-	12(+):8770058-8770182	0.125	0	0	0.125	0	0	0	0	0	2	0.106383	6.76e-93	1.37e-89
ENSMUSG00000021610	13(+):73604002..73620639	-	8(-):67946973-67946973	0	0	0	0.125	0	0	0	0	0	1	0.115789	4.56e-94	9.24e-91
ENSMUSG00000025038	X(-):17132049..17319368	-	19(-):15023053-15023238	0	0	0	0	0	0.5	0.5	0	0	8	0.454545	1.63e-165	3.3e-162
ENSMUSG00000024725	19(-):18579328..18631789	-	10(+):111591065-111591263	0	0	0	0.25	1	1	1	0.6	0	30	0.810909	1.66e-165	3.36e-162
ENSMUSG00000032123	9(+):44326019..44333900	-	12(+):63487145-63487318	0	0.15	0	0.125	0	0	0	0	0	4	0.106522	1.09e-71	2.21e-68
ENSMUSG00000033014	3(+):103279293..103358775	-	9(+):65896798-65896798	0	0	0	0	0	0	0.125	0	0	1	0.115789	8.43e-90	1.71e-86
ENSMUSG00000032254	9(-):61915905..61946774	-	18(-):36244948-36244948	0	0	0	0	0.166667	0	0	0	0	1	0.157895	2.15e-163	4.34e-160
ENSMUSG00000021066	12(+):69893105..69964085	-	9(-):108627736-108627736	0	0.05	0	0	0	0	0	0	0	1	0.04	1	1
ENSMUSG00000004099	9(-):20907209..20959888	-	11(+):102250009-102250009	0.125	0	0	0	0	0	0	0	0	1	0.115789	1.56e-89	3.17e-86
ENSMUSG00000022800	16(+):32877500..32908963	-	3(+):112937320-112937320	0	0	0	0	0	0	0	0	0.05	1	0.04	1	1
ENSMUSG00000024077	17(-):78649913..78737196	-	1(-):78983484-78983484	0	0	0	0.125	0	0	0	0	0	1	0.115789	6.03e-91	1.22e-87
ENSMUSG00000024942	19(-):5988546..6015825	-	X(+):89467780-89467780	0	0	0	0	0	0	0	0.1	0	1	0.0905263	2.62e-11	5.31e-08
ENSMUSG00000006676	9(+):108490602..108502337	-	10(+):35789856-35789911	0	0	0	0	0	0	0	0.1	0.05	2	0.0553191	1	1
ENSMUSG00000025612	16(+):87698945..87733346	-	18(+):48952851-48952851	0	0	0	0	0	0	0	0.1	0	1	0.0905263	1.6e-14	3.25e-11
ENSMUSG00000027173	2(-):104721784..104742878	-	7(-):55584774-55584774	0	0	0	0.125	0	0	0	0	0	1	0.115789	5.66e-87	1.15e-83
ENSMUSG00000025838	2(+):87506565..87510872	-	11(-):90058304-90058304	0	0	0	0	0	0.125	0	0	0	1	0.115789	1.11e-88	2.24e-85
ENSMUSG00000009741	9(+):113930934..113977202	-	4(+):97982653-97982729	0.125	0.4	0	0	0	0	0	0	0	9	0.304215	1.7e-165	3.43e-162
ENSMUSG00000001542	13(+):75707484..75772356	-	18(+):37538753-37538753	0	0	0	0	0	0	0	0.1	0	1	0.0905263	7.57e-12	1.53e-08
ENSMUSG00000027423	2(-):144250123..144270906	-	3(+):99403298-99403455	0	0	0	0	0	0	0	0.1	1	21	0.945143	1.66e-165	3.35e-162
ENSMUSG00000031221	X(+):100494291..100516125	-	17(-):38789105-38789375	0	0	0	0.375	0	0	0	0.4	0.95	26	0.724396	1.66e-165	3.36e-162
ENSMUSG00000027447	2(-):148871722..148875692	-	8(-):109048588-109048810	0	0	0	0	0	0	0	0.2	0.3	8	0.209091	2.13e-164	4.32e-161
ENSMUSG00000025366	10(-):128510248..128525859	-	X(-):40532110-40532110	0	0	0	0	0	0	0	0.1	0	1	0.0905263	3.67e-20	7.43e-17
ENSMUSG00000030512	7(+):66059003..66074587	-	12(-):71668558-71668819	0	0	0	0.125	0.833333	0.875	0.875	0.1	0	21	0.734349	1.66e-165	3.36e-162
ENSMUSG00000030965	7(+):132859225..132885111	-	12(+):41099720-41099720	0	0	0	0.125	0	0	0	0	0	1	0.115789	5.66e-87	1.15e-83
ENSMUSG00000053113	11(-):117966079..117970047	-	9(-):75546150-75546150	0	0	0.125	0	0	0	0	0	0	1	0.115789	1.73e-84	3.51e-81
ENSMUSG00000006527	14(+):30714849..30822713	-	11(-):58689470-58689639	0	0	0	0	0	0	0.25	0	0	2	0.234043	7.43e-163	1.5e-159
ENSMUSG00000030822	7(+):127459611..127476759	-	6(-):140431377-140431377	0	0	0	0	0	0	0	0.1	0	1	0.0905263	1.6e-14	3.25e-11
ENSMUSG00000033157	16(-):45729725..45742955	-	9(+):14721699-14721784	0	0.05	0	0.625	0	0	0	0	0	6	0.497778	1.61e-165	3.25e-162
ENSMUSG00000022678	16(+):14163275..14192928	-	17(+):41434721-41434795	0	0	0	0	0	0	0	0.4	0.05	5	0.293187	1.5e-165	3.03e-162
ENSMUSG00000028647	4(+):123904832..123912269	-	10(+):75386049-75386071	0	0	0	0	0	0	0	0.3	0	3	0.277419	9.59e-166	1.94e-162
ENSMUSG00000030516	7(-):65296165..65527781	-	7(+):96156698-96156698	0	0.05	0	0	0	0	0	0	0	1	0.04	1	1
ENSMUSG00000039087	13(+):37778400..37952002	-	X(+):155047046-155047243	0	0	0	0	0.333333	0.875	0.875	0	0	16	0.76875	1.65e-165	3.35e-162
ENSMUSG00000040746	11(+):70647235..70651421	-	19(-):53050468-53050503	0	0	0	0	0	0	0	0.2	0	2	0.182979	1.39e-158	2.82e-155
ENSMUSG00000042541	6(-):6557294..6578663	-	12(-):84274143-84274199	0	0	0	0.25	0	0	0	0	0	2	0.234043	1.6e-161	3.23e-158
ENSMUSG00000019804	10(+):42502030..42535381	-	13(+):39568033-39568229	0	0	0	0	0	0	0	0.1	0.25	6	0.173333	1.9e-161	3.86e-158
ENSMUSG00000025555	14(+):121035200..121283744	-	18(-):11165275-11165486	0	0	0	0	0.666667	0	0.75	0	0	10	0.683721	1.64e-165	3.33e-162
ENSMUSG00000000171	9(-):50596357..50603812	-	15(-):82739910-82740137	1	0.85	0.375	1	0	0	0	0	0	36	0.803333	1.66e-165	3.37e-162
ENSMUSG00000052298	11(-):54717456..54787675	-	18(+):66063656-66063656	0	0	0.125	0	0	0	0	0	0	1	0.115789	5.06e-93	1.02e-89
ENSMUSG00000052423	1(+):171270328..171276896	-	13(+):106976134-106976134	0	0	0	0	0	0	0	0.1	0	1	0.0905263	3.87e-20	7.83e-17
ENSMUSG00000031146	X(-):7667941..7671390	13(-):97098778..97099237 (ENSMUSG00000057762; Protein-coding; Intron of ENSMUSG00000041817)	-	0.25	0.9	0.5	0.25	0	0	0	0	0	26	0.641319	1.66e-165	3.36e-162
ENSMUSG00000027285	2(+):120609383..120621560	-	7(+):12736660-12736846	0	0	0.625	0.5	0	0.125	0	0	0.25	15	0.328395	1.66e-165	3.35e-162
ENSMUSG00000047368	19(+):21653309..21685637	-	5(+):115339044-115339044	0	0.05	0	0	0	0	0	0	0	1	0.04	1	1
ENSMUSG00000047996	X(-):78449613..78583896	-	8(+):76178003-76178003	0	0	0	0	0	0	0	0	0.05	1	0.04	1	1
ENSMUSG00000030870	7(+):122067175..122082194	-	12(-):10364521-10364534	0	0.1	0	0	0	0	0	0	0	2	0.0808511	0.954438	1
ENSMUSG00000031488	8(-):27138773..27174646	-	1(+):51734738-51734797	0	0	0	0	0.333333	0	0	0	0	2	0.319149	3.63e-167	7.36e-164
ENSMUSG00000024369	17(+):34850391..34856372	-	2(-):106378819-106378819	0	0	0	0.125	0	0	0	0	0	1	0.115789	1.57e-84	3.18e-81
ENSMUSG00000026755	2(+):39005348..39015877	-	9(+):17478481-17478605	0	0	0	0	0.166667	1	0	0	0	9	0.897829	1.64e-165	3.32e-162
ENSMUSG00000038000	8(-):105695860..105701102	-	10(-):28500398-28500398	0	0	0	0	0	0	0	0.1	0	1	0.0905263	1.66e-15	3.36e-12
ENSMUSG00000029414	5(+):123749716..123821593	-	7(+):13663083-13663111	0	0	0	0.25	0	0	0	0	0	2	0.234043	2.07e-162	4.19e-159
ENSMUSG00000024122	17(-):24073680..24150924	-	15(+):47311331-47311331	0	0	0	0	0	0	0	0.1	0	1	0.0905263	9.17e-14	1.86e-10
ENSMUSG00000028960	4(-):149328416..149426749	-	2(-):91067448-91067448	0	0	0.125	0	0	0	0	0	0	1	0.115789	3.68e-86	7.46e-83
ENSMUSG00000050565	1(+):156035403..156068861	-	11(+):6944639-6944678	0	0	0	0.25	0	0	0	0	0	2	0.234043	3.63e-162	7.36e-159
ENSMUSG00000032705	12(+):80463095..80498135	-	10(-):112181955-112181955	0	0	0	0.125	0	0	0	0	0	1	0.115789	3.37e-96	6.82e-93
ENSMUSG00000006215	4(+):141444654..141467930	-	12(-):31199270-31199270	0	0	0	0	0	0	0	0.1	0	1	0.0905263	2.62e-11	5.31e-08
ENSMUSG00000005442	7(+):25267704..25294159	-	14(+):61523857-61523857	0	0	0	0	0	0	0	0.1	0	1	0.0905263	2.89e-12	5.86e-09
ENSMUSG00000024076	17(+):78508063..78627409	-	2(+):22707598-22707653	0	0	0	0	0.333333	0	0	0	0	2	0.319149	4.59e-167	9.29e-164
ENSMUSG00000078515	4(-):141677549..141723419	-	7(+):17840872-17840946	0	0	0	0.125	0	0	0	0.3	0	4	0.223913	3.26e-165	6.6e-162
ENSMUSG00000039100	15(-):31455899..31531037	-	12(+):35933514-35933514	0	0	0	0	0.166667	0	0	0	0	1	0.157895	7.49e-164	1.52e-160
ENSMUSG00000022814	16(-):33954782..33967038	-	4(+):88877817-88877929	0	0	0	0	0	0.625	0.125	0	0	6	0.511111	1.59e-165	3.22e-162
ENSMUSG00000106918	5(+):31596935..31664384	-	5(+):121175072-121175240	0	0	0	0	0.166667	1	1	0	0.05	18	0.878063	1.66e-165	3.36e-162
ENSMUSG00000027423	2(-):144250123..144270906	-	12(+):10646284-10646370	0	0	0.25	0.125	0	0	0	0	0	3	0.182796	1.62e-159	3.28e-156
ENSMUSG00000041199	17(+):25727751..25731456	-	15(+):36542757-36542919	0	0	0	0	0	0	0	0.1	0.95	20	0.883158	1.66e-165	3.35e-162
ENSMUSG00000029638	6(+):8509600..8597548	17(+):58593616..58594840 (ENSMUSG00000046952; Pseudogene)	-	0.25	0	0.25	0.5	0	0	0	1	0	18	0.65812	1.66e-165	3.35e-162
ENSMUSG00000022967	16(+):91485238..91507441	-	3(-):5443433-5443452	0	0	0	0.125	0	0	0	0	0.05	2	0.0680851	1	1
ENSMUSG00000028232	4(-):3549041..3574853	-	1(-):10284468-10284514	0	0	0	0.375	0	0	0	0	0	3	0.354839	2.08e-165	4.21e-162
ENSMUSG00000027660	3(+):31095058..31122577	-	8(+):23271734-23271820	0	0	0	0	0.833333	0.875	1	0	0.1	22	0.79312	1.66e-165	3.36e-162
ENSMUSG00000042066	1(-):132356315..132391281	-	6(-):145881413-145881413	0.125	0	0	0	0	0	0	0	0	1	0.115789	1.51e-85	3.05e-82
ENSMUSG00000035401	7(-):98587137..98656783	-	18(-):34909811-34909966	0	0	0	0.25	0	0	0	0	0	2	0.234043	2.91e-163	5.9e-160
ENSMUSG00000032309	9(+):55208925..55224433	-	8(+):85187906-85188309	0.75	0.9	1	0.875	0	0	0	0.9	1	68	0.744118	1.66e-165	3.36e-162
ENSMUSG00000026977	2(+):60209887..60250676	-	16(+):35331239-35331239	0	0	0	0	0	0	0	0.1	0	1	0.0905263	7.57e-12	1.53e-08
ENSMUSG00000031765	8(+):94179082..94180327	-	17(+):10624023-10624182	0.375	0	0	0	0	0	0	0	0	3	0.354839	1.37e-165	2.76e-162
ENSMUSG00000014303	16(+):4594713..4624924	-	1(+):38101766-38101918	0	0	0	0	0.333333	0.25	0	0	0	4	0.26087	2.53e-165	5.12e-162
ENSMUSG00000032673	11(-):29511757..29515033	-	5(+):21212151-21212230	0	0.35	0.125	0.375	0	0	0	0.1	0	12	0.219048	1.09e-163	2.22e-160
ENSMUSG00000051361	X(+):38772671..38962686	-	7(-):28049035-28049035	0	0	0	0	0	0	0	0.1	0	1	0.0905263	3.87e-20	7.83e-17
ENSMUSG00000027828	3(-):65379655..65392623	-	2(+):154188422-154188525	0	0	0	0	0.333333	0.125	0.5	0	0.05	8	0.296591	1.63e-165	3.3e-162
ENSMUSG00000018547	11(-):97715157..97744704	-	2(+):43181810-43181810	0	0	0.125	0	0	0	0	0	0	1	0.115789	9.41e-79	1.91e-75
ENSMUSG00000069662	10(-):37133375..37138920	-	15(+):37856349-37856349	0	0	0.125	0	0	0	0	0	0	1	0.115789	1.31e-80	2.66e-77
ENSMUSG00000042271	X(+):142226770..142239692	-	3(+):49949694-49949694	0	0	0	0.125	0	0	0	0	0	1	0.115789	1.57e-84	3.18e-81
ENSMUSG00000021303	13(+):13784059..13827897	-	5(-):69073471-69073593	0	0	0	0	0	0	0	0.9	0.6	21	0.652571	1.65e-165	3.35e-162
ENSMUSG00000001542	13(+):75707484..75772356	-	14(+):85273561-85273561	0	0	0	0	0	0	0	0.1	0	1	0.0905263	2.62e-11	5.31e-08
ENSMUSG00000024587	18(-):64499665..64516557	-	16(-):94882048-94882048	0	0	0	0	0	0	0	0.1	0	1	0.0905263	1.66e-15	3.36e-12
ENSMUSG00000064080	6(+):91212455..91272540	-	13(-):88927504-88927552	0	0	0	0	0.333333	0	0	0	0	2	0.319149	2.11e-167	4.27e-164
ENSMUSG00000091803	12(-):81359026..81485127	-	13(-):3408452-3408629	0	0	0.375	0.625	0	0	0	0	0	8	0.488636	1.63e-165	3.29e-162
ENSMUSG00000020740	11(-):115584255..115604051	-	3(-):68904003-68904014	0	0	0	0	0	0	0	0	0.1	2	0.0808511	0.703642	1
ENSMUSG00000023852	17(+):15704967..17394898	-	14(+):15163876-15163876	0	0	0	0	0	0	0	0.1	0	1	0.0905263	9.3e-12	1.88e-08
ENSMUSG00000032413	9(-):96539300..96631617	-	2(-):102153805-102153805	0	0	0.125	0	0	0	0	0	0	1	0.115789	3.68e-86	7.46e-83
ENSMUSG00000030058	6(+):87887814..87913595	-	13(+):4557979-4558110	0	0	0	0	0.666667	0	0	0	0	4	0.652174	1.17e-165	2.37e-162
ENSMUSG00000005483	8(+):83608193..83612653	-	9(+):106584225-106584257	0.25	0	0.125	0	0	0	0	0	0	3	0.182796	3.43e-156	6.94e-153
ENSMUSG00000028960	4(-):149328416..149426749	-	10(-):111821752-111821752	0	0	0	0	0	0	0	0.1	0	1	0.0905263	2.62e-11	5.31e-08
ENSMUSG00000030127	6(-):124958413..124965538	-	15(+):35447480-35447502	0	0	0	0	0	0	0	0.4	0	4	0.373913	1.23e-165	2.49e-162
ENSMUSG00000073982	7(-):102239123..102256054	-	5(-):66106370-66106520	0	0	0	0	0.166667	0.625	0.625	0	0	11	0.529412	1.64e-165	3.33e-162
ENSMUSG00000033111	14(+):12284209..12303231	14(-):21011002..21011299 (Not annotated; Intron of ENSMUSG00000021823)	-	1	1	1	1	0.166667	0	0	0.1	0	46	0.927652	1.66e-165	3.37e-162
ENSMUSG00000026960	2(+):53191726..53219220	-	17(-):55346336-55346382	0	0	0	0.5	0	0	0	0	0	4	0.478261	1.78e-165	3.61e-162
ENSMUSG00000071226	6(+):120666369..120771190	-	1(+):156510829-156510829	0	0	0	0	0.166667	0	0	0	0	1	0.157895	7.49e-164	1.52e-160
ENSMUSG00000032757	6(-):4076899..4086972	-	16(-):33280269-33280380	0	0	0	0.25	0	0	0	0	0	2	0.234043	3.63e-162	7.36e-159
ENSMUSG00000036860	11(+):59202486..59206134	-	5(-):45488299-45488323	0	0	0	0.125	0.166667	0	0	0	0	2	0.12766	2.67e-117	5.4e-114
ENSMUSG00000022070	14(+):99046427..99074537	-	19(+):29824947-29824947	0	0	0	0	0	0	0	0.1	0	1	0.0905263	6e-16	1.22e-12
ENSMUSG00000007872	4(+):136143497..136145755	-	17(+):37141770-37142022	0.5	0.45	0.625	0.875	0.5	0	0.375	0.5	0.25	41	0.177295	5.5e-162	1.11e-158
[truncated: 28 more rows]
