# Supplementary material for: Tracing the Origin and Evolutionary Fate of Recent Gene Retrocopies in Natural Populations of the House Mouse
Source: Mol Biol Evol. 2021 Dec 23;39(2):msab360. doi: 10.1093/molbev/msab360 (PMC8826619; doi:10.1093/molbev/msab360)
Supplement: msab360_Supplementary_Data [file msab360_supplementary_data.zip › Table S2_Final.xlsx]

## Sheet: Table S2
Supplementary Table S2 GO functional enrichment results of retroCNV parental genes. Only BP terms passing Bonferronic multiple-testing corrections (<0.05) are listed.
GO Category	GO Term	Gene Count	Fold Enrichment	P-value	Bonferroni correction
GOTERM_BP_FAT	GO:0006464~cellular protein modification process	342	1.48924	3.83233e-16	2.33746e-12
GOTERM_BP_FAT	GO:0036211~protein modification process	342	1.48924	3.83233e-16	2.33746e-12
GOTERM_BP_FAT	GO:0070727~cellular macromolecule localization	177	1.77088	2.49946e-14	1.7531e-10
GOTERM_BP_FAT	GO:0034613~cellular protein localization	176	1.77496	2.51495e-14	1.76868e-10
GOTERM_BP_FAT	GO:0010467~gene expression	461	1.33495	7.2685e-14	5.10346e-10
GOTERM_BP_FAT	GO:0051641~cellular localization	241	1.57824	1.09631e-13	7.69026e-10
GOTERM_BP_FAT	GO:0046907~intracellular transport	156	1.80974	2.06385e-13	1.44845e-09
GOTERM_BP_FAT	GO:0043933~macromolecular complex subunit organization	232	1.57451	4.52109e-13	3.17272e-09
GOTERM_BP_FAT	GO:0070647~protein modification by small protein conjugation or removal	113	2.0182	7.99399e-13	5.60991e-09
GOTERM_BP_FAT	GO:0016070~RNA metabolic process	390	1.36221	1.52021e-12	1.0669e-08
GOTERM_BP_FAT	GO:0033554~cellular response to stress	186	1.66492	1.53814e-12	1.07944e-08
GOTERM_BP_FAT	GO:0051649~establishment of localization in cell	186	1.63398	8.12896e-12	5.70489e-08
GOTERM_BP_FAT	GO:0033036~macromolecule localization	262	1.46522	2.89477e-11	2.03155e-07
GOTERM_BP_FAT	GO:0008104~protein localization	235	1.50189	4.08123e-11	2.86421e-07
GOTERM_BP_FAT	GO:0007049~cell cycle	158	1.65983	1.33123e-10	9.34259e-07
GOTERM_BP_FAT	GO:0016569~covalent chromatin modification	75	2.20304	1.76421e-10	1.23812e-06
GOTERM_BP_FAT	GO:0032446~protein modification by small protein conjugation	94	1.98325	2.26017e-10	1.58618e-06
GOTERM_BP_FAT	GO:0051276~chromosome organization	126	1.77309	2.46053e-10	1.7268e-06
GOTERM_BP_FAT	GO:0034645~cellular macromolecule biosynthetic process	413	1.29889	2.61332e-10	1.83403e-06
GOTERM_BP_FAT	GO:1902589~single-organism organelle organization	178	1.571	5.95327e-10	4.17799e-06
GOTERM_BP_FAT	GO:0016567~protein ubiquitination	88	1.99584	6.75682e-10	4.74192e-06
GOTERM_BP_FAT	GO:0022402~cell cycle process	127	1.73237	9.07275e-10	6.36724e-06
GOTERM_BP_FAT	GO:0006886~intracellular protein transport	107	1.8025	2.75136e-09	1.93089e-05
GOTERM_BP_FAT	GO:0000278~mitotic cell cycle	97	1.86451	3.06962e-09	2.15424e-05
GOTERM_BP_FAT	GO:0033365~protein localization to organelle	97	1.85274	4.26785e-09	2.99513e-05
GOTERM_BP_FAT	GO:0016570~histone modification	61	2.25068	4.8084e-09	3.37448e-05
GOTERM_BP_FAT	GO:0006351~transcription, DNA-templated	282	1.36336	8.77821e-09	6.16036e-05
GOTERM_BP_FAT	GO:0006325~chromatin organization	91	1.8628	1.05127e-08	7.37753e-05
GOTERM_BP_FAT	GO:0034622~cellular macromolecular complex assembly	104	1.77369	1.14277e-08	8.01963e-05
GOTERM_BP_FAT	GO:1903047~mitotic cell cycle process	87	1.87478	1.73122e-08	0.00012149
GOTERM_BP_FAT	GO:0048285~organelle fission	79	1.94006	1.97616e-08	0.000138677
GOTERM_BP_FAT	GO:0009057~macromolecule catabolic process	113	1.69249	3.14032e-08	0.000220363
GOTERM_BP_FAT	GO:0051128~regulation of cellular component organization	224	1.41249	3.17286e-08	0.000222646
GOTERM_BP_FAT	GO:0044265~cellular macromolecule catabolic process	97	1.77219	3.93209e-08	0.000275916
GOTERM_BP_FAT	GO:0030163~protein catabolic process	92	1.8051	3.94228e-08	0.000276631
GOTERM_BP_FAT	GO:0010604~positive regulation of macromolecule metabolic process	253	1.36982	4.58489e-08	0.000321716
GOTERM_BP_FAT	GO:0045184~establishment of protein localization	184	1.46962	4.75742e-08	0.00033382
GOTERM_BP_FAT	GO:0033043~regulation of organelle organization	124	1.63398	4.78164e-08	0.000335519
GOTERM_BP_FAT	GO:0006396~RNA processing	91	1.79948	5.40383e-08	0.000379169
GOTERM_BP_FAT	GO:0000280~nuclear division	74	1.94347	5.50919e-08	0.00038656
GOTERM_BP_FAT	GO:1902582~single-organism intracellular transport	74	1.91357	1.02941e-07	0.00072218
GOTERM_BP_FAT	GO:0051603~proteolysis involved in cellular protein catabolic process	77	1.87874	1.17502e-07	0.000824287
GOTERM_BP_FAT	GO:0015031~protein transport	169	1.47522	1.54013e-07	0.00108028
GOTERM_BP_FAT	GO:0007059~chromosome segregation	46	2.32731	1.77963e-07	0.00124817
GOTERM_BP_FAT	GO:0044257~cellular protein catabolic process	79	1.83858	1.93972e-07	0.00136037
GOTERM_BP_FAT	GO:0018130~heterocycle biosynthetic process	338	1.27541	2.35209e-07	0.00164933
GOTERM_BP_FAT	GO:1903827~regulation of cellular protein localization	70	1.90798	2.67072e-07	0.00187255
GOTERM_BP_FAT	GO:0019941~modification-dependent protein catabolic process	67	1.93794	2.84957e-07	0.00199783
GOTERM_BP_FAT	GO:0044085~cellular component biogenesis	238	1.35658	2.93564e-07	0.00205811
GOTERM_BP_FAT	GO:0097659~nucleic acid-templated transcription	304	1.29616	2.94246e-07	0.00206289
GOTERM_BP_FAT	GO:0010256~endomembrane system organization	65	1.95874	2.96115e-07	0.00207598
GOTERM_BP_FAT	GO:0032774~RNA biosynthetic process	305	1.29422	3.14773e-07	0.00220664
GOTERM_BP_FAT	GO:0006511~ubiquitin-dependent protein catabolic process	66	1.94245	3.21963e-07	0.00225699
GOTERM_BP_FAT	GO:1902580~single-organism cellular localization	105	1.65457	3.25669e-07	0.00228293
GOTERM_BP_FAT	GO:0019438~aromatic compound biosynthetic process	338	1.27034	3.38917e-07	0.0023757
GOTERM_BP_FAT	GO:0009893~positive regulation of metabolic process	263	1.32441	4.53415e-07	0.00317701
GOTERM_BP_FAT	GO:0043632~modification-dependent macromolecule catabolic process	67	1.90875	4.92356e-07	0.00344939
GOTERM_BP_FAT	GO:0051171~regulation of nitrogen compound metabolic process	351	1.25794	4.95797e-07	0.00347346
GOTERM_BP_FAT	GO:0034660~ncRNA metabolic process	58	2.017	5.41741e-07	0.00379472
GOTERM_BP_FAT	GO:0031325~positive regulation of cellular metabolic process	245	1.33848	5.63794e-07	0.00394889
GOTERM_BP_FAT	GO:0051130~positive regulation of cellular component organization	128	1.54535	6.19155e-07	0.0043358
GOTERM_BP_FAT	GO:0034654~nucleobase-containing compound biosynthetic process	331	1.26701	6.2305e-07	0.00436302
GOTERM_BP_FAT	GO:0043623~cellular protein complex assembly	65	1.91674	6.34849e-07	0.00444546
GOTERM_BP_FAT	GO:0065003~macromolecular complex assembly	151	1.47944	6.87112e-07	0.00481054
GOTERM_BP_FAT	GO:0007067~mitotic nuclear division	56	2.02666	7.50891e-07	0.00525589
GOTERM_BP_FAT	GO:0010638~positive regulation of organelle organization	73	1.82531	7.87415e-07	0.00551084
GOTERM_BP_FAT	GO:0051173~positive regulation of nitrogen compound metabolic process	165	1.43286	1.42509e-06	0.00995143
GOTERM_BP_FAT	GO:0018193~peptidyl-amino acid modification	105	1.59959	1.56813e-06	0.0109448
GOTERM_BP_FAT	GO:0006357~regulation of transcription from RNA polymerase II promoter	167	1.42407	1.72255e-06	0.0120161
GOTERM_BP_FAT	GO:0051301~cell division	67	1.8295	2.1661e-06	0.0150868
GOTERM_BP_FAT	GO:0051252~regulation of RNA metabolic process	300	1.26944	2.26916e-06	0.0157989
GOTERM_BP_FAT	GO:0006355~regulation of transcription, DNA-templated	291	1.27634	2.34326e-06	0.0163105
GOTERM_BP_FAT	GO:0006605~protein targeting	71	1.78711	2.43922e-06	0.0169728
GOTERM_BP_FAT	GO:0044248~cellular catabolic process	136	1.48331	2.4637e-06	0.0171416
GOTERM_BP_FAT	GO:1903506~regulation of nucleic acid-templated transcription	291	1.27524	2.47601e-06	0.0172265
GOTERM_BP_FAT	GO:0022607~cellular component assembly	215	1.34509	2.54459e-06	0.0176994
GOTERM_BP_FAT	GO:0061024~membrane organization	93	1.63398	2.85683e-06	0.0198496
GOTERM_BP_FAT	GO:2001141~regulation of RNA biosynthetic process	291	1.27302	2.87263e-06	0.0199583
GOTERM_BP_FAT	GO:0010468~regulation of gene expression	349	1.237	2.96679e-06	0.0206057
GOTERM_BP_FAT	GO:2000112~regulation of cellular macromolecule biosynthetic process	320	1.24924	3.94553e-06	0.0273099
GOTERM_BP_FAT	GO:0034976~response to endoplasmic reticulum stress	34	2.41472	4.02334e-06	0.027841
GOTERM_BP_FAT	GO:0019219~regulation of nucleobase-containing compound metabolic process	323	1.24521	4.6546e-06	0.0321383
GOTERM_BP_FAT	GO:0006915~apoptotic process	165	1.40306	4.77595e-06	0.0329622
GOTERM_BP_FAT	GO:0007010~cytoskeleton organization	113	1.52626	5.53484e-06	0.0380988
GOTERM_BP_FAT	GO:0006974~cellular response to DNA damage stimulus	76	1.70578	5.77265e-06	0.0397029
GOTERM_BP_FAT	GO:0051028~mRNA transport	22	3.11033	5.775e-06	0.0397187
