# Supplementary material for: Tracing the Origin and Evolutionary Fate of Recent Gene Retrocopies in Natural Populations of the House Mouse
Source: Mol Biol Evol. 2021 Dec 23;39(2):msab360. doi: 10.1093/molbev/msab360 (PMC8826619; doi:10.1093/molbev/msab360)
Supplement: msab360_Supplementary_Data [file msab360_supplementary_data.zip › Table S3_Final.xlsx]

## Sheet: Table S3
Supplementary Table S3 The information of the subspecies-specific high-frequency retroCNVs. 1) This table lists the subspecies-specific retroCNVs with high frequency (≥50%) in all sampled populations for the focal subspecies; 2) Only retroCNVs that are both present and absent in at least 3 mice individuals for respective subspecies were included; 3) RetroCNVs without SNP variants detected in the …
retroCNV ID	Parental gene ID	Parental gene location	Presence of retroCNV in the mm10 reference genome based on retrogeneDB v2	Annotation in retrogeneDB v2	Insertion site estimate (discordant alignment to mm10)	Genomic context of insertion site	Fraction of presence in each population									# of individuals with presence of retroCNV	# of individuals with absence of retroCNV	Eligible for selective sweep test	LD(r^2)			Pi ratio (non-carriers/carriers)			Tajima's D
							Dom_FR_C	Dom_FR_A	Dom_GE	Dom_IR	Mus_AF	Mus_CZ	Mus_KA	Cas_IN	Cas_TA				Real insertion	Random insertions	p-value	Real insertion	Random insertions	p-value	Real insertion	Random insertions	p-value
SH_retroCNV_1	ENSMUSG00000004151	12(+):38779380..38868215	13(+):103356501..103357701	ENSMUSG00000047643(Pseudogene)	-	Intergenic region	0.5	0.9	0.625	0.875	0	0	0	0	0	34	10	Y	0.18	0.17 (sd:0.08)	0.006683	1.26	0.98 (sd:0.14)	4.19625e-18	-0.37	-0.69 (sd:0.61)	1
SH_retroCNV_2	ENSMUSG00000040694	17(-):48419231..48432728	-	-	13(+):65216170-65216340	Intergenic region	0.625	0.5	0.875	0.625	0	0	0	0	0	27	17	Y	0.21	0.20 (sd: 0.08)	0.002393	1.24	0.96 (sd:0.11)	1.97796e-18	-0.93	-0.54 (sd:0.63)	7.111e-08
SH_retroCNV_3	ENSMUSG00000021732	13(+):118669791..118792115	-	-	6(+):60021255-60021537	Intergenic region	0.75	0.75	0.625	0.75	0	0	0	0	0	32	12	N (no SNPs in flanking regions)	-	-	-	-	-	-	-	-	-
SH_retroCNV_4	ENSMUSG00000039200	16(+):10192712..10243051	14(+):56415642..56416503	Novel	-	Intron of ENSMUSG00000000365	0.625	0.95	1	1	0	0	0	0	0	40	4	Y	0.26	0.16 (sd:0.07)	5.004e-16	2.01	0.79 (sd:0.27)	1.97796e-18	-0.97	-0.67 (sd:0.63)	2.732e-05
SH_retroCNV_5	ENSMUSG00000037172	6(-):40401375..40436135	-	-	1(+):78823378-78823627	Intron of ENSMUSG00000099706	0.875	0.95	0.75	0.5	0	0	0	0	0	36	8	Y	0.13	0.19 (sd:0.09)	1	1.23	1.34 (sd:0.28)	0.9989	0.19	-0.60 (sd:0.70)	1
SH_retroCNV_6	ENSMUSG00000075054	13(-):17986640..17993351	3(-):28764709..28765360	ENSMUSG00000070522(Pseudogene)	-	Intron of ENSMUSG00000091329	0.75	1	0.75	0.625	0	0	0	0	0	37	7	Y	0.13	0.18 (sd:0.08)	1	1.51	1.27 (sd:0.23)	3.64e-13	-0.99	-0.60 (sd:0.69)	1.165e-06
SH_retroCNV_7	ENSMUSG00000078427	10(+):128821771..128877638	19(+):23675847..23676480	ENSMUSG00000051255(Pseudogene)	-	Intergenic region	0.625	1	0.75	0.875	0	0	0	0	0	38	6	Y	0.34	0.17 (sd:0.08)	6.37381e-18	0.82	1.04 (sd:0.16)	1	-0.23	-0.60 (sd:0.66)	1
SH_retroCNV_8	ENSMUSG00000057440	18(-):7347962..7626863	-	-	3(-):152176994-152177146	Intergenic region	0.75	0.9	0.625	0.5	0	0	0	0	0	33	11	Y	0.17	0.21 (sd:0.09)	0.9994	1.27	1.25 (sd:0.24)	0.006555	-0.65	0.46 (sd:0.70)	0.03156
SH_retroCNV_9	ENSMUSG00000040268	7(+):130865756..130913312	-	-	8(+):43431209-43431471	Intergenic region	1	0.85	0.75	0.5	0	0	0	0	0	35	9	Y	0.16	0.19 (sd:0.09)	0.9983	1.59	1.26 (sd:0.26)	6.44e-15	-1.09	0.53 (sd:0.70)	3.047e-11
SH_retroCNV_10	ENSMUSG00000035847	X(-):70343069..70365084	-	-	18(+):34128736-34128995	Intergenic region	0	0	0	0	0.666667	0.5	0.625	0	0	13	9	Y	0.26	0.28 (sd:0.13)	0.6682	0.8	1.02 (sd:0.32)	1	-0.57	-0.54 (sd:0.69)	0.3687
SH_retroCNV_11	ENSMUSG00000030357	6(-):128429735..128438677	-	-	10(-):56659347-56659505	Intergenic region	0	0	0	0	0.833333	0.875	1	0	0	20	2	N (no enough samples)	-	-	-	-	-	-	-	-	-
SH_retroCNV_12	ENSMUSG00000040234	6(-):146602352..146642824	-	-	10(+):103479259-103479482	Intergenic region	0	0	0	0	0.833333	0.875	0.75	0	0	18	4	Y	0.08	0.26 (sd:0.12)	1	1	1.01 (sd:0.34)	0.361	-0.98	-0.57 (sd:0.75)	4.929e-07
SH_retroCNV_13	ENSMUSG00000044155	6(+):18848579..18855751	-	-	13(+):93165483-93165692	Intron of ENSMUSG00000042167	0	0	0	0	0.666667	1	1	0	0	20	2	N (no enough samples)	-	-	-	-	-	-	-	-	-
SH_retroCNV_14	ENSMUSG00000041225	18(-):6024427..6136098	-	-	9(-):21694194-21694292	Intron of ENSMUSG00000032187	0	0	0	0	0.666667	0.75	0.625	0	0	15	7	Y	0.32	0.29 (sd:0.13)	0.002367	0.94	1.02 (sd:0.24)	0.9995	0.38	-0.51 (sd:0.79)	1
SH_retroCNV_15	ENSMUSG00000024392	17(+):35135178..35147322	-	-	10(+):60848761-60849219	Intergenic region	0	0	0	0	0.833333	0.75	0.75	0	0	17	5	Y	0.21	0.26 (sd:0.12)	0.9996	1.05	1.04 (sd:0.35)	0.03279	0.14	-0.63 (sd:0.79)	1
SH_retroCNV_16	ENSMUSG00000030879	7(-):105803206..105811099	-	-	2(-):31115916-31116133	Intron of ENSMUSG00000075415	0	0	0	0	1	1	1	0	0	22	0	N (no enough samples)
SH_retroCNV_17	ENSMUSG00000027984	3(-):131233419..131272101	-	-	2(-):11446236-11446481	Intergenic region	0	0	0	0	0.833333	0.75	1	0	0	19	3	Y	0.33	0.26 (sd:0.12)	9.939e-08	1.44	1.12 (sd:0.64)	1.386e-10	-0.45	-0.61 (sd:0.79)	0.9857
SH_retroCNV_18	ENSMUSG00000063450	12(+):75818134..76110926	-	-	17(-):90498908-90499177	Intron of ENSMUSG00000024109	0	0	0	0	1	1	1	0	0	22	0	N (no enough samples)	-	-	-	-	-	-	-	-	-
SH_retroCNV_19	ENSMUSG00000035575	11(-):79932321..79962390	-	-	9(-):26274179-26274389	Intergenic region	0	0	0	0	1	1	0.875	0	0	21	1	N (no enough samples)	-	-	-	-	-	-	-	-	-
SH_retroCNV_20	ENSMUSG00000030357	6(-):128429735..128438677	-	-	8(-):79758052-79758286	Intron of ENSMUSG00000036977	0	0	0	0	0.833333	0.875	1	0	0	20	2	N (no enough samples)	-	-	-	-	-	-	-	-	-
SH_retroCNV_21	ENSMUSG00000025041	19(-):46886831..47015153	-	-	X(-):98180705-98180968	Intron of ENSMUSG00000046532	0	0	0	0	1	1	1	0	0	22	0	N (no enough samples)	-	-	-	-	-	-	-	-	-
SH_retroCNV_22	ENSMUSG00000024507	18(+):50128201..50196269	-	-	14(+):109019544-109019730	Intergenic region	0	0	0	0	1	1	0.625	0	0	19	3	N (no SNPs in flanking regions)	-	-	-	-	-	-	-	-	-
SH_retroCNV_23	ENSMUSG00000002496	17(-):24595937..24632629	-	-	13(+):93799711-93799832	Intron of ENSMUSG00000042082	0	0	0	0	0	0	0	0.7	0.65	20	10	Y	0.21	0.15 (sd:0.04)	1.563e-15	1	0.96 (sd:0.12)	1.507e-05	-0.42	-0.61 (sd:0.35)	1
SH_retroCNV_24	ENSMUSG00000019868	10(-):14654755..14705560	-	-	8(-):66789376-66789522	Intergenic region	0	0	0	0	0	0	0	0.5	0.5	15	15	Y	0.27	0.20 (sd:0.05)	1.793e-15	1.24	1.04 (sd:0.10)	8.57946e-18	-0.68	-0.54 (sd:0.36)	0.0002082
SH_retroCNV_25	ENSMUSG00000026664	2(+):4919019..4938730	-	-	5(+):22655609-22655894	Intergenic region	0	0	0	0	0	0	0	0.5	0.85	22	8	Y	0.21	0.18 (sd:0.05)	4.823e-09	1.29	1.34 (sd:0.30)	0.4938	-0.47	-0.60 (sd:0.48)	0.988
SH_retroCNV_26	ENSMUSG00000070313	9(-):36635754..36643376	-	-	5(+):125371758-125371875	Intergenic region	0	0	0	0	0	0	0	0.9	0.65	22	8	Y	0.15	0.14 (sd:0.04)	4.858e-06	0.67	0.78 (sd:0.18)	1	-0.74	-0.64 (sd:0.30)	0.0008034
SH_retroCNV_27	ENSMUSG00000021303	13(+):13784059..13827897	-	-	5(-):69073471-69073593	Intergenic region	0	0	0	0	0	0	0	0.9	0.6	21	9	Y	0.13	0.14 (sd:0.04)	0.9558	1.07	0.75 (sd:0.16)	2.30038e-18	-1.04	-0.62 (sd:0.29)	3.61854e-17
