# Supplementary material for: Tracing the Origin and Evolutionary Fate of Recent Gene Retrocopies in Natural Populations of the House Mouse
Source: Mol Biol Evol. 2021 Dec 23;39(2):msab360. doi: 10.1093/molbev/msab360 (PMC8826619; doi:10.1093/molbev/msab360)
Supplement: msab360_Supplementary_Data [file msab360_supplementary_data.zip › Table S4_Final.xlsx]

## Sheet: Table S4
Supplementary Table S4 The information of RNA-Seq dataset used in this study.
Mouse line	Sample gender	Tissue	ENCODE Accession	Biosample ID	Library ID	Strand specificity	Read length	Mapped reads	Mapped proportion
C57BL/6	male adult (10 weeks)	adipose	ENCSR288TLO	ENCBS298QDT	ENCLB096OMT	RF	2*101bp	52045766	0.9766
C57BL/6	female adult (10 weeks)	adrenal gland	ENCSR713OCQ	ENCBS816ZVY	ENCLB053GTI	RF	2*101bp	42060632	0.9764
C57BL/6	male adult (10 weeks)	brain	ENCSR554PHF	ENCBS693QXI	ENCLB226LNT	RF	2*101bp	46672087	0.9959
C57BL/6	female adult (10 weeks)	heart	ENCSR164BAZ	ENCBS183QIH	ENCLB780BEM	RF	2*101bp	47879423	0.9813
C57BL/6	female adult (10 weeks)	kidney	ENCSR394YLM	ENCBS618GAD	ENCLB821KIP	RF	2*101bp	50231486	0.9698
C57BL/6	female adult (10 weeks)	liver	ENCSR216KLZ	ENCBS391ULH	ENCLB868QQG	RF	2*101bp	48618168	0.9752
C57BL/6	female adult (10 weeks)	lung	ENCSR870AQU	ENCBS964PGO	ENCLB271PTR	RF	2*101bp	42420656	0.941
C57BL/6	female adult (10 weeks)	ovary	ENCSR516UNF	ENCBS887UIO	ENCLB854BJZ	RF	2*101bp	60153892	0.9942
C57BL/6	female adult (10 weeks)	pancreas	ENCSR248XKS	ENCBS508NKR	ENCLB238YXU	RF	2*101bp	29890596	0.9439
C57BL/6	female adult (10 weeks)	sigmoid colon	ENCSR518GDK	ENCBS400IVQ	ENCLB897OWT	RF	2*101bp	70811135	0.9888
C57BL/6	female adult (10 weeks)	small intestine	ENCSR170SVO	ENCBS443BDC	ENCLB063VIY	RF	2*101bp	61521205	0.9784
C57BL/6	male adult (10 weeks)	spleen	ENCSR966JPL	ENCBS614NNG	ENCLB601GXX	RF	2*101bp	78659379	0.9957
C57BL/6	male adult (10 weeks)	testis	ENCSR266ESZ	ENCBS928FOT	ENCLB219TSB	RF	2*101bp	97537654	0.9888
